# Supplementary material for: Updated meta-analysis of fractional flow reserve versus coronary angiography for guiding percutaneous coronary intervention
Source: PLoS One. 2025 Oct 9;20(10):e0334019. doi: 10.1371/journal.pone.0334019 (PMC12510650; doi:10.1371/journal.pone.0334019)
Supplement: S1 Table — (XLSX) [file pone.0334019.s005.xlsx]

## Sheet: PubMed
Sequence	Title	Author	Years	Inclusion	Exclusion	Reasons for exclusion
1	The role of FFR in clinical decision making in patients with moderate coronary lesions: a pilot study	M. Safi, M. A. Mehrabi, S. Alipour Parsa, I. Khaheshi and M. Naderian	2018		Yes	Not satisfy with inclusion criteria
2	Hypertension as a predictor of adverse cardiac events in patients with borderline fractional flow reserve	F. Arslan, M. G. Kaya, G. van der Heijden, T. Timurkaynak and A. Cengel	2007		Yes	Duplication
3	The vulnerability of fractional flow reserve	K. Onsea and C. L. Dubois	2011		Yes	Duplication
4	A contemporary re-evaluation of culprit lesion severity in patients presenting with STEMI	L. M. McCormick, S. P. Hoole, A. J. Brown, D. P. Dutka and N. E. West	2012		Yes	Not satisfy with inclusion criteria
5	Clinical and angiographic predictors of persistently ischemic fractional flow reserve after percutaneous revascularization	S. K. Agarwal, S. Kasula, A. Almomani, Y. Hacioglu, Z. Ahmed, B. F. Uretsky and A. Hakeem	2017		Yes	Not satisfy with inclusion criteria
6	Impact of lesion characteristics on the prediction of optimal poststent fractional flow reserve	H. Ando, H. Takashima, A. Suzuki, S. Sakurai, S. Kumagai, A. Kurita, K. Waseda and T. Amano	2016		Yes	Not satisfy with inclusion criteria
7	Fractional flow reserve versus angiography in guiding management to optimize outcomes in non-ST-elevation myocardial infarction (FAMOUS-NSTEMI): rationale and design of a randomized controlled clinical trial	C. Berry, J. Layland, A. Sood, N. P. Curzen, K. P. Balachandran, R. Das, S. Junejo, R. A. Henderson, A. H. Briggs, I. Ford and K. G. Oldroyd	2013		Yes	Enrolling CABG patients
8	Fractional flow reserve: critical review of an important physiologic adjunct to angiography	A. H. Bishop and H. Samady	2004		Yes	Not satisfy with inclusion criteria
9	The Full Revasc (Ffr-gUidance for compLete non-cuLprit REVASCularization) Registry-based randomized clinical trial	F. Böhm, B. Mogensen, O. Östlund, T. Engstrøm, E. Fossum, G. Stankovic, O. Angerås, A. Ērglis, M. Menon, C. Schultz, C. Berry, C. Liebetrau, M. Laine, C. Held, A. Rück and S. K. James	2021		Yes	Duplication
10	Long-term clinical outcome after fractional flow reserve- versus angio-guided percutaneous coronary intervention in patients with intermediate stenosis of coronary artery bypass grafts	L. Di Serafino, B. De Bruyne, F. Mangiacapra, J. Bartunek, P. Agostoni, M. Vanderheyden, G. Scognamiglio, G. R. Heyndrickx, W. Wijns and E. Barbato	2013		Yes	Enrolling CABG patients
11	Rationale and design of the Fractional Flow Reserve versus Angiography for Multivessel Evaluation (FAME) study	W. F. Fearon, P. A. Tonino, B. De Bruyne, U. Siebert and N. H. Pijls	2007		Yes	Not satisfy with inclusion criteria
12	Cost-effectiveness of measuring fractional flow reserve to guide coronary interventions	W. F. Fearon, A. C. Yeung, D. P. Lee, P. G. Yock and P. A. Heidenreich	2003		Yes	Duplication
13	Assessing MICRO-vascular resistances via IMR to predict outcome in STEMI patients with multivessel disease undergoing primary PCI (AMICRO): Rationale and design of a prospective multicenter clinical trial	M. Fineschi, E. Verna, G. Mezzapelle, D. Bartolini, G. Turiano, A. Manari, K. Lucarelli, L. Uguccioni, A. Repetto and G. Tarantini	2017		Yes	Duplication
14	Instantaneous Wave-Free Ratio versus Fractional Flow Reserve guided intervention (iFR-SWEDEHEART): Rationale and design of a multicenter, prospective, registry-based randomized clinical trial	M. Götberg, E. H. Christiansen, I. Gudmundsdottir, L. Sandhall, E. Omerovic, S. K. James, D. Erlinge and O. Fröbert	2015		Yes	Not satisfy with inclusion criteria
15	Comparison of Fractional FLow Reserve And Intravascular ultrasound-guided Intervention Strategy for Clinical OUtcomes in Patients with InteRmediate Stenosis (FLAVOUR): Rationale and design of a randomized clinical trial	J. Kang, B. K. Koo, X. Hu, J. M. Lee, J. Y. Hahn, H. M. Yang, E. S. Shin, C. W. Nam, J. H. Doh, B. K. Lee, C. Ahn, J. Wang and S. J. Tahk	2018		Yes	Not satisfy with inclusion criteria
16	Clinical outcome in patients with intermediate or equivocal left main coronary artery disease after deferral of surgical revascularization on the basis of fractional flow reserve measurements	M. Lindstaedt, A. Yazar, A. Germing, M. K. Fritz, T. Holland-Letz, A. Mügge and W. Bojara	2006		Yes	Not satisfy with inclusion criteria
17	Instantaneous wave-free ratio and fractional flow reserve for the assessment of nonculprit lesions during the index procedure in patients with ST-segment elevation myocardial infarction: The WAVE study	C. Musto, F. De Felice, S. Rigattieri, D. Chin, A. Marra, M. S. Nazzaro, A. Cifarelli and R. Violini	2017		Yes	Not satisfy with inclusion criteria
18	Rationale and design of the Flow Evaluation to Guide Revascularization in Multivessel ST-Elevation Myocardial Infarction (FLOWER-MI) trial	E. Puymirat, T. Simon, B. de Bruyne, G. Montalescot, G. Steg, G. Cayla, I. Durand-Zaleski, D. Blanchard, N. Danchin and G. Chatellier	2020		Yes	Duplication
19	Five-year follow-up in patients after therapy stratification based on intracoronary pressure measurement	J. Rieber, P. Jung, A. Koenig, T. Schiele, M. Shapiro, U. Hoffmann and V. Klauss	2007		Yes	Duplication
20	Quantitative flow ratio-guided strategy versus angiography-guided strategy for percutaneous coronary intervention: Rationale and design of the FAVOR III China trial	L. Song, S. Tu, Z. Sun, Y. Wang, D. Ding, C. Guan, L. Xie, J. Escaned, W. F. Fearon, A. J. Kirtane, P. W. Serruys, W. Wijns, S. Windecker, M. B. Leon, G. W. Stone, S. Qiao and B. Xu	2020		Yes	Not satisfy with inclusion criteria
21	Rationale and design of the Fractional Flow Reserve versus Angiography for Multivessel Evaluation (FAME) 3 Trial: a comparison of fractional flow reserve-guided percutaneous coronary intervention and coronary artery bypass graft surgery in patients with multivessel coronary artery disease	F. M. Zimmermann, B. De Bruyne, N. H. Pijls, M. Desai, K. G. Oldroyd, S. J. Park, M. J. Reardon, O. Wendler, J. Woo, A. C. Yeung and W. F. Fearon	2015		Yes	Duplication
22	Effect of phentolamine on the hyperemic response to adenosine in patients with microvascular disease	W. Aarnoudse, M. Geven, E. Barbato, K. J. Botman, B. De Bruyne and N. H. Pijls	2005		Yes	Duplication
23	Outcomes of Fractional Flow Reserve-Based Deferral in Saphenous Vein Graft Narrowing	A. Almomani, N. V. Pothineni, M. Edupuganti, J. Payne, S. Agarwal, B. Uretsky and A. Hakeem	2018		Yes	Not satisfy with inclusion criteria
24	Usefulness of fractional flow reserve to improve diagnostic efficiency in patients with non-ST elevation myocardial infarction	D. Carrick, M. Behan, F. Foo, J. Christie, W. S. Hillis, J. Norrie, K. G. Oldroyd and C. Berry	2013		Yes	Duplication
25	Outcomes of coronary stenoses deferred revascularization for borderline versus nonborderline fractional flow reserve values	J. P. Depta, J. S. Patel, E. Novak, S. K. Masrani, D. Raymer, G. Facey, Y. Patel, A. Zajarias, J. M. Lasala, J. Singh, R. G. Bach and H. I. Kurz	2014		Yes	Not satisfy with inclusion criteria
26	Fractional Flow Reserve-Guided Revascularization in Patients With Aortic Stenosis	G. Di Gioia, M. Pellicano, G. G. Toth, F. Casselman, J. Adjedj, F. Van Praet, A. Ferrara, B. Stockman, I. Degrieck, J. Bartunek, B. Trimarco, W. Wijns, B. De Bruyne and E. Barbato	2016		Yes	Not satisfy with inclusion criteria
27	Preintervention angiographic and intravascular ultrasound predictors for side branch compromise after a single-stent crossover technique	S. J. Kang, G. S. Mintz, W. J. Kim, J. Y. Lee, D. W. Park, S. W. Lee, Y. H. Kim, C. W. Lee, S. W. Park and S. J. Park	2011		Yes	Duplication
28	Relation of fractional flow reserve after drug-eluting stent implantation to one-year outcomes	C. W. Nam, S. H. Hur, Y. K. Cho, H. S. Park, H. J. Yoon, H. Kim, I. S. Chung, Y. N. Kim, K. B. Kim, J. H. Doh, B. K. Koo, S. J. Tahk and W. F. Fearon	2011		Yes	Not satisfy with inclusion criteria
29	Meta-analysis of deferral versus performance of coronary intervention based on coronary pressure-derived fractional flow reserve	B. R. Nascimento, A. F. Belfort, F. A. Macedo, F. M. Sant'Anna, G. T. Pereira, M. A. Costa and A. L. Ribeiro	2015		Yes	Duplication
30	Intraluminal Intensity of Blood Speckle on Intravascular Ultrasound, a Novel Predictor of Periprocedural Myocardial Injury After Coronary Stenting	Y. Okuya, Y. Saito, H. Kitahara, T. Nakayama, Y. Fujimoto and Y. Kobayashi	2017		Yes	Duplication
31	Validation of functional state of coronary tandem lesions using computational flow dynamics	S. J. Park, J. M. Ahn, N. H. Pijls, B. De Bruyne, E. B. Shim, Y. T. Kim, S. J. Kang, H. Song, J. Y. Lee, W. J. Kim, D. W. Park, S. W. Lee, Y. H. Kim, C. W. Lee and S. W. Park	2012		Yes	Duplication
32	Early Feasibility of Automated Artificial Intelligence Angiography Based Fractional Flow Reserve Estimation	A. Roguin, A. Abu Dogosh, Y. Feld, M. Konigstein, A. Lerman and E. Koifman	2021		Yes	Not satisfy with inclusion criteria
33	Determining the significance of side branch lesion during bifurcation stenting	R. Sachdeva, B. F. Uretsky and J. L. Mehta	2011		Yes	Not satisfy with inclusion criteria
34	Influence of routine assessment of fractional flow reserve on decision making during coronary interventions	F. M. Sant'Anna, E. E. Silva, L. A. Batista, F. M. Ventura, C. A. Barrozo and N. H. Pijls	2007		Yes	Not satisfy with inclusion criteria
35	Coronary Computed Tomographic Angiography-Derived Fractional Flow Reserve for Therapeutic Decision Making	C. Tesche, R. Vliegenthart, T. M. Duguay, C. N. De Cecco, M. H. Albrecht, D. De Santis, M. C. Langenbach, A. Varga-Szemes, B. E. Jacobs, D. Jochheim, M. Baquet, R. R. N. Bayer, S. E. Litwin, E. Hoffmann, D. H. Steinberg and U. J. Schoepf	2017		Yes	Duplication
36	Thirty-month outcome after fractional flow reserve-guided versus conventional multivessel percutaneous coronary intervention	N. Wongpraparut, V. Yalamanchili, V. Pasnoori, A. Satran, M. Chandra, R. Masden and M. A. Leesar	2005		Yes	Observational study
37	Coronary Catheterization and Percutaneous Interventions After Transcatheter Aortic Valve Implantation	C. Zivelonghi, G. Pesarini, R. Scarsini, M. Lunardi, A. Piccoli, V. Ferrero, L. Gottin, C. Vassanelli and F. Ribichini	2017		Yes	Duplication
38	One-Dimensional Mathematical Model-Based Automated Assessment of Fractional Flow Reserve in a Patient with Silent Myocardial Ischemia	D. Gognieva, T. Gamilov, R. Pryamonosov, V. Betelin, S. K. Ternovoy, N. S. Serova, S. Abugov, D. Shchekochikhin, Y. Mitina, H. El-Manaa and P. Kopylov	2018		Yes	Not satisfy with inclusion criteria
39	The bottleneck stent model for chronic myocardial ischemia and heart failure in pigs	T. T. Rissanen, J. Nurro, P. J. Halonen, M. Tarkia, A. Saraste, M. Rannankari, K. Honkonen, M. Pietilä, O. Leppänen, A. Kuivanen, J. Knuuti and S. Ylä-Herttuala	2013		Yes	Not satisfy with inclusion criteria
40	The utility of high-sensitivity C-reactive protein levels in patients with moderate coronary lesions and gray-zone fractional flow reserve	L. Li, Q. W. Liu, Z. Li, L. Wang, J. H. Wang, L. Song and B. Li	2018		Yes	Not satisfy with inclusion criteria
41	Optimal Revascularization Threshold of Fractional Flow Reserve and its Effect on Outcomes: Perspectives From a High-Volume Center in China	Y. Du, B. Yang, J. Zhang, W. Liu, Z. Wang, Q. Ji, X. Ma, H. Han, Y. Guo, X. Liu, Y. Zhao and Y. Zhou	2019		Yes	Not satisfy with inclusion criteria
42	Impact of Age on the Functional Evaluation of Intermediate Coronary Stenoses With Instantaneous Wave-Free Ratio and Fractional Flow Reserve	M. Verdoia, R. Gioscia, M. Nardin, F. Negro, F. Tonon, H. Suryapranata, E. Khedi, M. Marcolongo and G. De Luca	2021		Yes	Duplication
43	Preprocedural β-Blockers in the Functional Assessment of Intermediate Coronary Lesions by Instantaneous Wave-Free Ratio	M. Verdoia, R. Gioscia, M. Nardin, O. Viola, M. F. Brancati, P. L. Soldà, M. Marcolongo and G. De Luca	2021		Yes	Not satisfy with inclusion criteria
44	Imaging Characteristics and Significance of Coronary Artery Mismatch Lesions	T. F. Whayne, Jr., J. E. Shelton, C. R. Deutsch and A. Messerli	2019		Yes	Not satisfy with inclusion criteria
45	Use and Value of Fractional Flow Reserve in Coronary Arteriography	T. F. Whayne, Jr., M. J. Sousa and A. Abdel-Latif	2020		Yes	Duplication
46	[Multicentric experience with the use of Sheathless 6.5 French-size catheter in coronary angioplasty for bifurcation lesions: feasibility and safety]	R. Cheaito, H. Benamer, A. Tritar, H. Mustafic, Y. Derraz, O. Tavolaro, T. Hovasse, C. Gaultier, P. Garot, T. Lefevre, Y. Louvard and M. C. Morice	2012		Yes	Not satisfy with inclusion criteria
47	[Fractional flow reserve and instantaneous wave-free ratio for the physiological assessment of coronary artery stenosis in the catheterization laboratory: Practical tips]	F. Picard, V. X. Tadros, M. Pighi, V. Spagnoli, Q. De Hemptinne and H. Q. Ly	2017		Yes	Duplication
48	[Intermediate lesion and multivessels disease: Interest of fractional flow reserve (FFR) to determine the strategy of revascularization]	E. Puymirat and B. De Bruyne	2011		Yes	Not satisfy with inclusion criteria
49	Long-term outcome after surgical left main coronary angioplasty	C. J. Botman, W. Arnoudse, O. Penn and N. Pijls	2006		Yes	Not satisfy with inclusion criteria
50	Value of magnetic resonance imaging, angiography, and fractional flow reserve to evaluate the left main coronary artery after direct surgical angioplasty	C. J. Botman, H. Post, O. Penn and N. Pijls	2007		Yes	Duplication
51	Same-day-discharge ad hoc percutaneous coronary intervention: initial single-centre experience	X. Perret, C. Bergerot, G. Rioufol, R. F. Bonvini, M. Ovize and G. Finet	2009		Yes	Duplication
52	Clinical Outcomes and Cost-Effectiveness Analysis of FFR Compared with Angiography in Multivessel Disease Patient	E. F. Quintella, E. Ferreira, V. M. P. Azevedo, D. V. Araujo, F. M. Sant'Anna, B. Amorim and D. C. Albuquerque	2019	Yes
53	What is the angiography error when defining myocardial ischemia during percutaneous coronary interventions?	F. M. Sant'Anna, E. R. da Silva, L. A. Batista, M. B. Brito, F. M. Ventura, H. A. Ferraz, L. Buczynski, C. A. Barrozo and N. Pijls	2008		Yes	Not satisfy with inclusion criteria
54	Analysis of FFR Measurement Clinical Impact and Cost-Effectiveness Compared to Angiography In Multi-Arterial Patients Undergoing PCI	F. M. Sant'Anna and L. B. Sant'Anna	2019		Yes	Not satisfy with inclusion criteria
55	Evaluating the impact of fractional flow reserve-guided percutaneous coronary intervention in intermediate coronary artery lesions on the mode of treatment and their outcomes: An Iranian experience	A. Khosravi, M. R. Pourbehi, M. Pourmoghaddas, A. Ostovar, M. R. Akhbari, F. Ziaee-Bideh, J. Golshahi and S. Shirani	2015		Yes	Not satisfy with inclusion criteria
56	[Comparison of angiography-guided and fractional flow reserve-guided management strategy of percutaneous coronary intervention for intermediate coronary lesions]	Y. J. Gong, H. Hu, J. Jiang, T. Hong, J. P. Li, M. Chen, Z. P. Liu and Y. Huo	2014		Yes	Duplication
57	Hemodynamics analysis of the serial stenotic coronary arteries	X. Liu, C. Peng, Y. Xia, Z. Gao, P. Xu, X. Wang, Z. Xian, Y. Yin, L. Jiao, D. Wang, L. Shi, W. Huang, X. Liu and H. Zhang	2017		Yes	Not satisfy with inclusion criteria
58	Practical based approach to left main bifurcation stenting	J. M. Ahn, P. H. Lee and S. J. Park	2016		Yes	Not satisfy with inclusion criteria
59	In-flight angina pectoris; an unusual presentation	F. Al-Janabi, R. Mammen, G. Karamasis, J. Davies and T. Keeble	2018		Yes	Duplication
60	Comparing the adverse clinical outcomes associated with fraction flow reserve-guided versus angiography-guided percutaneous coronary intervention: a systematic review and meta-analysis of randomized controlled trials	P. K. Bundhun, C. M. Yanamala and F. Huang	2016		Yes	Not satisfy with inclusion criteria
61	Fractional flow reserve of non-culprit vessel post-myocardial infarction: is it reliable?	L. Leite, J. Moura Ferreira, J. Silva Marques, E. Jorge, V. Matos, J. Guardado, J. Calisto and M. Pego	2015		Yes	Not satisfy with inclusion criteria
62	Impact of impaired fractional flow reserve after coronary interventions on outcomes: a systematic review and meta-analysis	M. Wolfrum, G. Fahrni, G. L. de Maria, G. Knapp, N. Curzen, R. K. Kharbanda, G. M. Fröhlich and A. P. Banning	2016		Yes	Duplication
63	Safety and feasibility evaluation of planning and execution of surgical revascularisation solely based on coronary CTA and FFR(CT) in patients with complex coronary artery disease: study protocol of the FASTTRACK CABG study	H. Kawashima, G. Pompilio, D. Andreini, A. L. Bartorelli, S. Mushtaq, E. Ferrari, F. Maisano, R. R. Buechel, K. Tanaka, M. La Meir, J. De Mey, U. Schneider, T. Doenst, U. Teichgräber, G. W. Stone, F. Sharif, R. de Winter, B. Thomsen, C. Taylor, C. Rogers, J. Leipsic, W. Wijns, Y. Onuma and P. W. Serruys	2020		Yes	Duplication
64	Identification of anatomic risk factors for acute coronary events by optical coherence tomography in patients with myocardial infarction and residual nonflow limiting lesions: rationale and design of the PECTUS-obs study	J. Q. Mol, A. Belkacemi, R. H. Volleberg, M. Meuwissen, A. V. Protopopov, P. Laanmets, O. V. Krestyaninov, R. Dennert, R. M. Oemrawsingh, J. P. van Kuijk, K. Arkenbout, D. J. van der Heijden, S. Rasoul, E. Lipsic, S. Teerenstra, C. Camaro, P. Damman, M. A. van Leeuwen, R. J. van Geuns and N. van Royen	2021		Yes	Not satisfy with inclusion criteria
65	Cardiovascular magnetic resonance in emergency patients with multivessel disease or unobstructed coronary arteries: a cost-effectiveness analysis in the UK	E. A. Stokes, B. Doble, M. Pufulete, B. C. Reeves, C. Bucciarelli-Ducci, S. Dorman, J. P. Greenwood, R. A. Anderson and S. Wordsworth	2019		Yes	Duplication
66	Fame comes at a cost: a Canadian analysis of procedural costs in use of pressure wire to guide multivessel percutaneous coronary intervention	S. P. Hoole, M. D. Seddon, R. S. Poulter, G. B. Mancini, D. A. Wood and J. Saw	2011		Yes	Not satisfy with inclusion criteria
67	Coronary physiology in the cath lab: beyond the basics	M. J. Kern	2011		Yes	Not satisfy with inclusion criteria
68	Coronary angiography, lesion classification and severity assessment	A. S. Kini	2006		Yes	Not satisfy with inclusion criteria
69	Physiologic lesion assessment during percutaneous coronary intervention	N. Melikian, F. Del Furia and C. Di Mario	2010		Yes	Not satisfy with inclusion criteria
70	To stent or not to stent. That is the fractional flow reserve	A. Brutkiewicz, P. Tyczyński, M. Kruk, Ł. Kalińczuk and A. Witkowski	2017		Yes	Not satisfy with inclusion criteria
71	A simplified formula to calculate fractional flow reserve in sequential lesions circumventing the measurement of coronary wedge pressure: The APIS-S pilot study	J. L. Gutiérrez-Chico, C. Cortés, M. Jaguszewski, M. Schincariol, I. J. Amat-Santos, J. A. Franco-Peláez, G. Żuk, D. Ciećwierz, W. Wojakowski, F. Navarro, S. Tu and B. Ibáñez	2019		Yes	Not satisfy with inclusion criteria
72	Drug-coated balloon treatment in coronary artery disease: Recommendations from an Asia-Pacific Consensus Group	A. Y. Her, E. S. Shin, L. H. Bang, A. A. Nuruddin, Q. Tang, I. C. Hsieh, J. C. Hsu, O. T. Kiam, C. Qiu, J. Qian, W. A. W. Ahmad and R. M. Ali	2021		Yes	Duplication
73	Virtual fractional flow reserve and virtual coronary stent guided percutaneous coronary intervention	F. Y. Huang, Q. Liu, X. X. Liu, B. Ma and Y. Zhu	2020		Yes	Duplication
74	Combining anatomy and physiology: New angiography-based and computed tomography coronary angiography-derived fractional flow reserve indices	M. Tomaniak and P. W. Serruys	2020		Yes	Duplication
75	Elliptical stretch as a cause of side branch ostial compromise after main vessel stenting in coronary bifurcations: New insights from numerical analysis	D. I. Vassilev, G. S. Kassab, C. Collet, J. L. Gutiérrez-Chico, G. Rigatelli, R. J. Gil and P. W. Serruys	2020		Yes	Duplication
76	Invasive coronary physiology assessment for patients with stable coronary disease	I. Y. Elgendy, A. Denktas, N. P. Johnson, F. A. Jaffer and H. Jneid	2021		Yes	Not satisfy with inclusion criteria
77	The Impact of Fractional Flow Reserve on Revascularization	I. Y. Elgendy, C. Choi and A. A. Bavry	2015		Yes	Duplication
78	Wellens' Syndrome: A Bad Omen	M. Coutinho Cruz, I. Luiz, L. Ferreira and R. Cruz Ferreira	2017		Yes	Not satisfy with inclusion criteria
79	Combined optical coherence tomography morphologic and fractional flow reserve hemodynamic assessment of non- culprit lesions to better predict adverse event outcomes in diabetes mellitus patients: COMBINE (OCT-FFR) prospective study. Rationale and design	M. W. Kennedy, E. Fabris, A. J. Ijsselmuiden, H. Nef, S. Reith, J. Escaned, F. Alfonso, N. van Royen, W. Wojakowski, A. Witkowski, C. Indolfi, J. P. Ottervanger, H. Suryapranata and E. Kedhi	2016		Yes	Duplication
80	Clinical outcomes of deferred revascularisation using fractional flow reserve in patients with and without diabetes mellitus	M. W. Kennedy, E. Kaplan, R. S. Hermanides, E. Fabris, V. Hemradj, P. C. Koopmans, J. H. Dambrink, A. T. Marcel Gosselink, A. W. Van't Hof, J. P. Ottervanger, V. Roolvink, W. S. Remkes, A. van der Sluis, H. Suryapranata and E. Kedhi	2016		Yes	Not satisfy with inclusion criteria
81	Cardiac magnetic resonance for asymptomatic patients with type 2 diabetes and cardiovascular high risk (CATCH): a pilot study	M. Y. Ng, W. Zhou, V. Vardhanabhuti, C. H. Lee, E. Y. T. Yu, E. Y. F. Wan, K. Chan, A. T. Yan, T. P. Ip, K. H. Yiu and B. J. Wintersperger	2020		Yes	Not satisfy with inclusion criteria
82	Integration of non-invasive functional assessments with anatomical risk stratification in complex coronary artery disease: the non-invasive functional SYNTAX score	C. Collet, Y. Onuma, Y. Miyazaki, M. A. Morel and P. W. Serruys	2017		Yes	Not satisfy with inclusion criteria
83	Unexpected evolution of a non-stenotic lesion in the left main coronary artery of a patient with non-ST-segment elevation myocardial infarction	A. F. Ispas, L. Mangin, A. Paziuc and L. Belle	2017		Yes	Duplication
84	Stenotic flow reserve derived from quantitative coronary angiography has modest but incremental value in predicting functionally significant coronary stenosis as evaluated by fractional flow reserve	E. L. Potter, C. Machado, Y. Malaiapan, O. Narayan, B. S. Ko, P. J. Psaltis, K. Munnur, J. D. Cameron, I. T. Meredith and D. T. Wong	2017		Yes	Duplication
85	The prognostic value of residual coronary stenoses after functionally complete revascularisation	D. T. L. Wong	2017		Yes	Not satisfy with inclusion criteria
86	Lesion characteristics of coronary arteries associated with a mismatch between angiographic severity of stenosis and fractional flow reserve	H. Arashi, J. Yamaguchi, M. Nakazawa, H. Otsuki, S. Haruki, M. Nakao, K. Kamishima, K. Jujo, Y. Minami, A. Takagi, H. Ogawa and N. Hagiwara	2017		Yes	Not satisfy with inclusion criteria
87	Frequency of a large drift caused by pressure wire using optical fibers	Y. Kawase, T. Tanigaki, A. Hirakawa, H. Omori, T. Hirata, S. Okamoto, H. Ota, J. Kikuchi, M. Okubo, H. Kamiya, M. Kawasaki, T. Suzuki and H. Matsuo	2018		Yes	Not satisfy with inclusion criteria
88	Cost analysis of non-invasive fractional flow reserve derived from coronary computed tomographic angiography in Japan	T. Kimura, H. Shiomi, S. Kuribayashi, T. Isshiki, S. Kanazawa, H. Ito, S. Ikeda, B. Forrest, C. K. Zarins, M. A. Hlatky and B. L. Norgaard	2015		Yes	Duplication
89	Characterization of real-world patients with low fractional flow reserve immediately after drug-eluting stents implantation	Y. Kimura, N. Tanaka, H. Okura, K. Yoshida, M. Akabane, T. Takayama, A. Hirayama, T. Tada, T. Kimura, H. Takano, K. Mizuno, T. Inami, H. Yoshino and A. Yamashina	2016		Yes	Not satisfy with inclusion criteria
90	Utility of angiography-physiology coregistration maps during percutaneous coronary intervention in clinical practice	A. Matsuo, T. Kasahara, M. Ariyoshi, D. Irie, K. Isodono, Y. Tsubakimoto, T. Sakatani, K. Inoue and H. Fujita	2021		Yes	Duplication
91	Visualization of the improvement of myocardial perfusion after coronary intervention using motorized fractional flow reserve pullback curve	A. Matsuo, S. Shimoo, K. Takamatsu, Y. Tsuji, A. Kyodo, K. Mera, M. Koide, K. Isodono, Y. Tsubakimoto, T. Sakatani, K. Inoue and H. Fujita	2018		Yes	Not satisfy with inclusion criteria
92	FFR and iFR guided percutaneous coronary intervention	H. Matsuo and Y. Kawase	2016		Yes	Not satisfy with inclusion criteria
93	Prevalence of visual-functional mismatch regarding coronary artery stenosis in the CVIT-DEFER registry	M. Nakamura, M. Yamagishi, T. Ueno, K. Hara, S. Ishiwata, T. Itoh, I. Hamanaka, T. Wakatsuki, T. Sugano, K. Kawai, T. Akasaka, N. Tanaka and T. Kimura	2014		Yes	Duplication
94	Modification of treatment strategy after FFR measurement: CVIT-DEFER registry	M. Nakamura, M. Yamagishi, T. Ueno, K. Hara, S. Ishiwata, T. Itoh, I. Hamanaka, T. Wakatsuki, T. Sugano, K. Kawai, T. Akasaka, N. Tanaka and T. Kimura	2015		Yes	Duplication
95	Confirmation of maximal hyperemia by the incremental dose of intracoronary papaverine	M. Nakayama, N. Tanaka, J. Yamashita and K. Iwasaki	2020		Yes	Not satisfy with inclusion criteria
96	The utility of a jailed pressure wire technique for the treatment of coronary bifurcation lesion in a patient with chronic kidney disease	H. Omori, Y. Kawase, T. Tanigaki and H. Matsuo	2017		Yes	Duplication
97	Clinical expert consensus document on quantitative coronary angiography from the Japanese Association of Cardiovascular Intervention and Therapeutics	N. Suzuki, T. Asano, G. Nakazawa, J. Aoki, K. Tanabe, K. Hibi, Y. Ikari and K. Kozuma	2020		Yes	Not satisfy with inclusion criteria
98	Accuracy and usefulness of noninvasive fractional flow reserve from computed tomographic coronary angiography: comparison with myocardial perfusion imaging, echocardiographic coronary flow reserve, and invasive fractional flow reserve	E. Taguchi, K. Nakao, K. Hirakawa, T. Fukunaga, S. Miyamoto and T. Sakamoto	2017		Yes	Not satisfy with inclusion criteria
99	Potential influence of invisible coronary collateral circulation on fractional flow reserve of donor artery in the presence of severe stenosis of receiving artery	H. Tamaru, K. Fujii, M. Fukunaga, T. Imanaka, K. Miki, D. Kawasaki, M. Masutani, M. Ohyanagi and T. Masuyama	2015		Yes	Not satisfy with inclusion criteria
100	Does coronary stenting following balloon angioplasty improve myocardial fractional flow reserve?	M. Takeuchi and E. Himeno	1998		Yes	Duplication
101	Effect of Sex Difference on Discordance Between Instantaneous Wave-Free Ratio and Fractional Flow Reserve	S. Aoi, B. Toklu, N. Misumida, N. Patel, W. Lee, J. Fox, H. Matsuo and Y. Kanei	2021		Yes	Not satisfy with inclusion criteria
102	Revascularization of Left Main Coronary Artery	H. Baydoun, A. Jabbar, A. Nakhle, A. Irimpen, T. Patel and C. Ward	2019		Yes	Not satisfy with inclusion criteria
103	Water Positron Emission Tomography of Myocardial Ischemia in Patients Referred for Percutaneous Coronary Intervention	K. Bendix, A. Thomassen, A. Junker, K. T. Veien and L. O. Jensen	2020		Yes	Not satisfy with inclusion criteria
104	Feasibility of coronary fractional flow reserve with dual anti-platelet therapy in low risk coronary lesions without systemic anticoagulation-results of the SMART-FFR study	F. Boccalandro, M. Dhindsa, P. Subramaniyam and M. Mok	2018		Yes	Not satisfy with inclusion criteria
105	Fractional Flow Reserve as a Standard of Reference for Ischemia Early After ST Elevation Myocardial Infarction	A. Ghaemian, J. Yazdani, A. A. Farsavian, S. Golshani, M. Nabati, M. Dabirian, R. Jalalian, S. M. Abedi and B. Mirjani	2020		Yes	Not satisfy with inclusion criteria
106	Long-term outcome of full plastic jacket treatment for bare metal in-stent restenosis	R. J. Jabbour, A. Tanaka, A. Mangieri, D. Regazzoli, M. Ancona, M. Pagnesi, F. Giannini, A. Latib and A. Colombo	2017		Yes	Not satisfy with inclusion criteria
107	Impact of right atrial pressure on fractional flow reserve calculation in the presence of a chronic total occlusion	G. V. Karamasis, A. S. Kalogeropoulos, S. H. Mohdnazri, F. Al-Janabi, R. Jagathesan, G. J. Clesham, K. H. Tang, P. A. Kelly, J. R. Davies and T. R. Keeble	2018		Yes	Duplication
108	Assessing the left main stem in the cardiac catheterization laboratory. What is "significant"? Function, imaging or both?	G. Kassimis, G. L. de Maria, N. Patel, T. Raina, P. Scott, R. K. Kharbanda and A. P. Banning	2018		Yes	Not satisfy with inclusion criteria
109	Ventricular fibrillation with intracoronary adenosine during fractional flow reserve assessment	Z. A. Khan, G. Akbar, W. Saeed, S. Malik, F. Khan and M. R. Sardar	2016		Yes	Not satisfy with inclusion criteria
110	Review of PCR e-Course 2020 Late-Breaking Clinical Trials	G. A. Medranda, C. Yerasi, B. C. Case, B. J. Forrestal, C. Chezar-Azerrad, J. P. Wermers and R. Waksman	2021		Yes	Duplication
111	Change in angiogram-derived management strategy of patients with chest pain when some FFR data are available: How consistent is the effect?	V. Nagaraja, M. Mamas, M. Mahmoudi, C. Rogers and N. Curzen	2017		Yes	Duplication
112	The Instantaneous wave-Free Ratio (iFR) pullback: a novel innovation using baseline physiology to optimise coronary angioplasty in tandem lesions	S. S. Nijjer, S. Sen, R. Petraco, J. Mayet, D. P. Francis and J. E. Davies	2015		Yes	Duplication
113	Adenosine-induced torsade de pointes complicating a fractional flow reserve measurement in a right coronary artery intermediate stenosis	R. Piccolo, T. Niglio, G. Di Gioia, C. D'Anna, R. De Rosa, T. Strisciuglio, B. Trimarco, F. Piscione and G. Galasso	2013		Yes	Duplication
114	Lowering risk score profile during PCI in multiple vessel disease is associated with low adverse events: The ERACI risk score	A. E. Rodriguez, C. Fernandez-Pereira, J. Mieres, H. Pavlovsky, J. Del Pozo, A. M. Rodriguez-Granillo and D. Antoniucci	2018		Yes	Not satisfy with inclusion criteria
115	The value of using fractional flow reserve measurements in helping to diagnose acute left ventricular failure in the presence of normal left ventricular systolic function	D. E. Thomas, Z. R. Yousef, T. D. Kinnaird and R. A. Anderson	2011		Yes	Not satisfy with inclusion criteria
116	Impact of sex on the functional assessment of intermediate coronary lesions by instantaneous wave-free ratio	M. Verdoia, M. Nardin, O. Viola, M. F. Brancati, P. L. Soldà, M. Marcolongo and G. De Luca	2021		Yes	Duplication
117	Hemodynamic rounds series II: Coronary hemodynamics for angioplasty and stenting after myocardial infarction: use of absolute, relative coronary velocity and fractional flow reserve	M. J. Kern, S. Puri, W. R. Craig, R. G. Bach and T. J. Donohue	1998		Yes	Not satisfy with inclusion criteria
118	Coronary angioplasty of a severe coronary stenosis at the site of a myocardial bridge	M. Takeuchi and E. Himeno	1997		Yes	Duplication
119	Measurement of myocardial fractional flow reserve during coronary angioplasty in patients with old myocardial infarction	M. Takeuchi, E. Himeno, S. Sonoda, Y. Nakashima and A. Kuroiwa	1997		Yes	Not satisfy with inclusion criteria
120	Don't worry and measure FFR	J. M. Ahn and S. J. Park	2018		Yes	Not satisfy with inclusion criteria
121	Utility of fractional flow reserve to determine treatment after recent large myocardial infarction with severe left ventricular dysfunction	S. Aleti, B. F. Uretsky and R. Sachdeva	2012		Yes	Duplication
122	Hemodynamic evaluation of coronary artery bypass graft lesions using fractional flow reserve	R. Aqel, G. J. Zoghbi, F. Hage, L. Dell'Italia and A. E. Iskandrian	2008		Yes	Not satisfy with inclusion criteria
123	Coronary fractional flow reserve derived from intravascular ultrasound imaging: Validation of a new computational method of fusion between anatomy and physiology	C. G. Bezerra, A. Hideo-Kajita, C. A. Bulant, G. D. Maso-Talou, J. Mariani, Jr., F. A. Pinton, B. A. A. Falcão, A. Esteves-Filho, M. Franken, R. A. Feijóo, R. Kalil-Filho, H. M. Garcia-Garcia, P. J. Blanco and P. A. Lemos	2019		Yes	Not satisfy with inclusion criteria
124	Non-invasive procedural planning using computed tomography-derived fractional flow reserve	M. J. Bom, S. P. Schumacher, R. S. Driessen, P. A. van Diemen, H. Everaars, R. W. de Winter, P. M. van de Ven, A. C. van Rossum, R. W. Sprengers, N. J. W. Verouden, A. Nap, M. P. Opolski, J. A. Leipsic, I. Danad, C. A. Taylor and P. Knaapen	2021		Yes	Duplication
125	Percutaneous coronary intervention or bypass surgery in multivessel disease? A tailored approach based on coronary pressure measurement	K. J. Botman, N. H. Pijls, J. W. Bech, W. Aarnoudse, K. Peels, B. van Straten, O. Penn, H. R. Michels, H. Bonnier and J. J. Koolen	2004		Yes	Duplication
126	Pulse transmission coefficient: a nonhyperemic index for physiologic assessment of procedural success following percutaneous coronary interventions	D. Brosh, S. T. Higano, M. J. Kern, R. J. Lennon, D. R. Holmes, Jr. and A. Lerman	2004		Yes	Not satisfy with inclusion criteria
127	Fractional flow reserve guided versus angiographic guided surgical revascularization: A meta-analysis	F. Bruno, F. D'Ascenzo, G. Marengo, R. Manfredi, A. Saglietto, G. Gallone, L. Franchin, F. Piroli, F. Angelini, O. De Filippo, F. Conrotto, P. Omedè, A. Montefusco, M. Pennone, M. Boffini, M. Pocar, M. Rinaldi and G. M. De Ferrari	2021		Yes	Not satisfy with inclusion criteria
128	Prognostic value of quantitative flow ratio measured immediately after drug-coated balloon angioplasty for in-stent restenosis	X. Cai, F. Tian, J. Jing, Q. Jin, S. Zhou, W. Yin, Y. Chen, Q. Wu, Z. Fu and Y. Chen	2021		Yes	Not satisfy with inclusion criteria
129	Simplified hybrid algorithms for pressure wire interrogation exploiting advantages of a baseline and contrast Pd/Pa ratio indexes to predict stenosis significance: Insight from the SPARE multicenter prospective study	E. Cerrato, F. Tomassini, P. Salinas, M. Pavani, F. Conrotto, M. Echavarria-Pinto, F. Macaya, G. Quadri, F. D'Ascenzo, A. Quirós, F. Varbella and J. Escaned	2018		Yes	Not satisfy with inclusion criteria
130	Feasibility and safety of transradial coronary interventions using a 6.5-F sheathless guiding catheter in patients with small radial arteries	R. Cheaito, H. Benamer, T. Hovasse, A. Tritar, F. Hage, P. Garot, T. Lefèvre, T. Unterseeh, B. Chevalier, M. C. Morice and Y. Louvard	2015		Yes	Duplication
131	Fractional flow reserve for the assessment of complex multivessel disease in a patient after hybrid coronary revascularization	M. T. Corban, P. Eshtehardi and H. Samady	2013		Yes	Not satisfy with inclusion criteria
132	Quantitative flow ratio-Meta-analysis and systematic review	C. Cortés, M. Carrasco-Moraleja, A. Aparisi, T. Rodriguez-Gabella, A. Campo, H. Gutiérrez, F. Julca, I. Gómez, J. A. San Román and I. J. Amat-Santos	2021		Yes	Not satisfy with inclusion criteria
133	Comparison of medical treatment and coronary revascularization in patients with moderate coronary lesions and borderline fractional flow reserve measurements	J. Courtis, J. Rodés-Cabau, E. Larose, J. P. Déry, C. M. Nguyen, G. Proulx, O. Gleeton, L. Roy, G. Barbeau, B. Noël, R. DeLarochellière and O. F. Bertrand	2008		Yes	Not satisfy with inclusion criteria
134	Fractional flow reserve versus angiography guided percutaneous coronary intervention: An updated systematic review	T. Enezate, J. Omran, A. S. Al-Dadah, M. Alpert, C. J. White, M. Abu-Fadel, H. Aronow, M. Cohen, F. Aguirre, M. Patel and E. Mahmud	2018		Yes	Not satisfy with inclusion criteria
135	Assessment of intermediate coronary lesions by fractional flow reserve and quantitative flow ratio in patients with small-vessel disease	A. Erbay, J. Steiner, A. Lauten, U. Landmesser, D. M. Leistner and B. E. Stähli	2020		Yes	Duplication
136	Planning percutaneous coronary interventions using computed tomography angiography and fractional flow reserve-derived from computed tomography: A state-of-the-art review	K. Feldmann, E. Cami and R. D. Safian	2019		Yes	Not satisfy with inclusion criteria
137	Symptomatic right ventricular ischemia secondary to a critical stenosis in a nondominant right coronary artery	S. E. Flynn, R. Sachdeva and B. F. Uretsky	2013		Yes	Not satisfy with inclusion criteria
138	Invasive imaging of myocardial infarction patients: Is less or more better?	C. L. Grines and J. J. Marshall	2020		Yes	Not satisfy with inclusion criteria
139	Hemodynamic and intravascular ultrasound assessment of myocardial bridging: fractional flow reserve paradox with dobutamine versus adenosine	A. Hakeem, M. Cilingiroglu and M. A. Leesar	2010		Yes	Not satisfy with inclusion criteria
140	Fork in the road: Are all bifurcations created equal?	R. S. Hira and L. S. Dean	2016		Yes	Duplication
141	Sequential moderate coronary artery fistula and moderate coronary artery stenosis causing ischemia demonstrated by fractional flow reserve and relieved following percutaneous coronary intervention	R. D. Hollenbeck and J. G. Salloum	2014		Yes	Duplication
142	Use of fractional flow reserve in the treatment of a calcific bifurcation left anterior descending coronary stenosis with rotational atherectomy	D. G. Holmes and M. J. Kern	2001		Yes	Not satisfy with inclusion criteria
143	Comparison between functional and intravascular imaging approaches guiding percutaneous coronary intervention: A network meta-analysis of randomized and propensity matching studies	M. Iannaccone, M. Abdirashid, U. Annone, G. Saint-Hilary, P. Meier, A. Chieffo, S. Chen, C. di Mario, F. Conrotto, P. Omedè, A. Montefusco, M. De Benedictis, S. Rettegno, B. Doronzo, M. Gasparini, M. Rinaldi, M. D'Amico and F. D'Ascenzo	2020		Yes	Not satisfy with inclusion criteria
144	Functional and morphological assessment of side branch after left main coronary artery bifurcation stenting with cross-over technique	S. J. Kang, J. M. Ahn, W. J. Kim, J. Y. Lee, D. W. Park, S. W. Lee, Y. H. Kim, C. W. Lee, S. W. Park and S. J. Park	2014		Yes	Duplication
145	Hemodynamic impact of changes in bifurcation geometry after single-stent cross-over technique assessed by intravascular ultrasound and fractional flow reserve	S. J. Kang, W. J. Kim, J. Y. Lee, D. W. Park, S. W. Lee, Y. H. Kim, C. W. Lee, G. S. Mintz, S. W. Park and S. J. Park	2013		Yes	Not satisfy with inclusion criteria
146	Effects of stent postdilatation during primary PCI for STEMI: Insights from coronary physiology and optical coherence tomography	G. V. Karamasis, A. S. Kalogeropoulos, R. A. Gamma, G. J. Clesham, V. Marco, K. H. Tang, R. Jagathesan, J. W. Sayer, N. M. Robinson, A. Kabir, R. K. Aggarwal, P. A. Kelly, F. Prati, T. R. Keeble and J. R. Davies	2021		Yes	Not satisfy with inclusion criteria
147	Comparison of myocardial fractional flow reserve and intravascular ultrasound for the assessment of slotted-tube stents	D. G. Katritsis, J. P. Ioannidis, S. Korovesis, E. Giazitzoglou, J. Parissis, P. Kalivas and M. M. Webb-Peploe	2001		Yes	Not satisfy with inclusion criteria
148	iFR uncovers profound but mostly reversible ischemia in CTOs and helps to optimize PCI results	P. Kayaert, M. Coeman, B. Drieghe, J. Bennett, K. McCutcheon, J. Dens, C. Ungureanu, C. Zivelonghi, P. Agostoni, Y. Bataille, Q. de Hemptinne, S. Gevaert, M. De Pauw and S. Haine	2021		Yes	Not satisfy with inclusion criteria
149	Conversations in cardiology: using new media to transmit timely medical knowledge. How do you assess the left main stenosis with FFR and IVUS in a patient with multivessel CAD?	M. J. Kern	2012		Yes	Duplication
150	Does pre-PCI FFR predict post-PCI blood flow increase? do we need IMR too?	M. J. Kern and A. H. Seto	2017		Yes	Duplication
151	Predicting post stent fractional flow reserve virtually from quantitative flow ratio - Can we really get there from here?	M. J. Kern and A. H. Seto	2020		Yes	Duplication
152	Intravascular modality-guided versus angiography-guided percutaneous coronary intervention in acute myocardial infarction	N. Kim, J. H. Lee, S. Y. Jang, M. H. Bae, D. H. Yang, H. S. Park, Y. Cho, M. H. Jeong, J. S. Park, H. S. Kim, S. H. Hur, I. W. Seong, M. C. Cho, C. J. Kim and S. C. Chae	2020		Yes	Duplication
153	Usefulness of fractional flow reserve in determining the indication of target lesion revascularization	Y. Kobori, N. Tanaka, K. Takazawa and A. Yamashina	2005		Yes	Not satisfy with inclusion criteria
154	Coronary pressure never lies	J. J. Koolen and N. H. Pijls	2008		Yes	Not satisfy with inclusion criteria
155	The effect of drug eluting stents on cardiovascular events in patients with intermediate lesions and borderline fractional flow reserve	S. Lavi, C. S. Rihal, E. H. Yang, A. A. Fassa, A. Elesber, R. J. Lennon, V. Mathew, H. R. David, Jr. and A. Lerman	2007		Yes	Not satisfy with inclusion criteria
156	Multicenter clinical evaluation of a piezoresistive-MEMS-sensor rapid-exchange pressure microcatheter system for fractional flow reserve measurement	C. Li, J. Yang, S. Dong, L. Dong, J. Chen, L. Shen, F. Zhang, C. Li, H. Liu, X. Hu, W. K. Hau, J. Qian, A. Jeremias, J. Wang and J. Ge	2021		Yes	Not satisfy with inclusion criteria
157	Validation of novel 3-dimensional quantitative coronary angiography based software to calculate fractional flow reserve post stenting	K. Masdjedi, L. J. van Zandvoort, M. M. Balbi, R. J. Nuis, J. Wilschut, R. Diletti, P. P. T. de Jaegere, F. Zijlstra, N. M. Van Mieghem and J. Daemen	2021		Yes	Not satisfy with inclusion criteria
158	Physiological impact of CTO recanalization assessed by coronary pressure measurement: a case report	H. Matsuo and Y. Kawase	2013		Yes	Duplication
159	Myocardial perfusion during transient slow-flow in the patient with old vein graft intervention: assessment by serial measurement of pressure-derived fractional flow reserve and thermodilution-derived coronary flow reserve	H. Matsuo, S. Watanabe, S. Yasuda, T. Hirose, M. Iwama, S. Tanaka, T. Yamaki, K. Ono, H. Takahashi, T. Segawa, Y. Matsuno, S. Minatoguchi and H. Fujiwara	2003		Yes	Not satisfy with inclusion criteria
160	The prognostic value of combined intracoronary pressure and blood flow velocity measurements after deferral of percutaneous coronary intervention	M. Meuwissen, S. A. Chamuleau, M. Siebes, R. J. de Winter, K. T. Koch, L. M. Dijksman, A. J. van den Berg, J. G. Tijssen, J. A. Spaan and J. J. Piek	2008		Yes	Duplication
161	Application of the DILEMMA score to improve lesion selection for invasive physiological assessment	M. Michail, H. M. Dehbi, N. Nerlekar, J. E. Davies, A. S. P. Sharp, S. Talwar, J. D. Cameron, A. J. Brown, D. T. Wong, A. Mathur, A. D. Hughes and O. Narayan	2019		Yes	Duplication
162	The impact of coronary chronic total occlusion percutaneous coronary intervention upon donor vessel fractional flow reserve and instantaneous wave-free ratio: Implications for physiology-guided PCI in patients with CTO	S. R. Mohdnazri, G. V. Karamasis, F. Al-Janabi, C. M. Cook, J. Hampton-Till, J. Zhang, R. Al-Lamee, J. N. Dungu, S. Gedela, K. H. Tang, P. A. Kelly, J. E. Davies, J. R. Davies and T. R. Keeble	2018		Yes	Not satisfy with inclusion criteria
163	Iatrogenic right coronary artery stenosis resulting from surgical tricuspid valve replacement: case report and review of the literature	S. J. Morrissy, B. Z. Atkins and J. H. Rogers	2014		Yes	Not satisfy with inclusion criteria
164	Preprocedural fractional flow reserve and microvascular resistance predict increased hyperaemic coronary flow after elective percutaneous coronary intervention	T. Murai, Y. Kanaji, T. Yonetsu, T. Lee, J. Matsuda, E. Usui, M. Araki, T. Niida, M. Isobe and T. Kakuta	2017		Yes	Not satisfy with inclusion criteria
165	Influence of microvascular resistance on fractional flow reserve after successful percutaneous coronary intervention	T. Murai, T. Lee, T. Yonetsu, M. Isobe and T. Kakuta	2015		Yes	Not satisfy with inclusion criteria
166	Prognostic value of the index of microcirculatory resistance after percutaneous coronary intervention in patients with non-ST-segment elevation acute coronary syndrome	T. Murai, T. Yonetsu, Y. Kanaji, E. Usui, M. Hoshino, M. Hada, R. Hamaya, Y. Kanno, T. Lee and T. Kakuta	2018		Yes	Not satisfy with inclusion criteria
167	Outcomes of fractional flow reserve-guided percutaneous coronary interventions in patients with acute coronary syndrome	J. Omran, T. Enezate, O. Abdullah, A. Al-Dadah, D. Walters, M. Patel, R. Reeves and E. Mahmud	2020		Yes	Not satisfy with inclusion criteria
168	Complex decision-making for percutaneous coronary intervention in a patient with coronary artery bypass grafting: use of FFR in multivessel lesion selection	W. A. Parham and M. J. Kern	2003		Yes	Duplication
169	Fractional flow reserve and resting indices for coronary physiologic assessment: Practical guide, tips, and tricks	F. Picard, M. Pighi and H. Q. Ly	2017		Yes	Not satisfy with inclusion criteria
170	ST-elevation myocardial infarction as a complication of retrograde chronic total occlusion recanalization	S. Prayaga, B. F. Uretsky and R. Sachdeva	2012		Yes	Duplication
171	Anatomical and functional assessment of Tryton bifurcation stent before and after final kissing balloon dilatation: Evaluations by three-dimensional coronary angiography, optical coherence tomography imaging and fractional flow reserve	S. A. Pyxaras, G. G. Toth, G. Di Gioia, G. J. Ughi, S. Tu, D. Rusinaru, T. Adriaenssens, J. H. C. Reiber, M. B. Leon, J. J. Bax and W. Wijns	2017		Yes	Not satisfy with inclusion criteria
172	Quantitative flow ratio virtual stenting and post stenting correlations to post stenting fractional flow reserve measurements from the DOCTORS (Does Optical Coherence Tomography Optimize Results of Stenting) study population	V. Rubimbura, B. Guillon, S. Fournier, N. Amabile, C. Chi Pan, N. Combaret, E. Eeckhout, M. Kibler, J. Silvain, W. Wijns, F. Schiele, O. Muller, N. Meneveau and J. Adjedj	2020		Yes	Duplication
173	Reversal of ischemia of donor artery myocardium after recanalization of a chronic total occlusion	R. Sachdeva, M. Agrawal, S. E. Flynn, G. S. Werner and B. F. Uretsky	2013		Yes	Duplication
174	The myocardium supplied by a chronic total occlusion is a persistently ischemic zone	R. Sachdeva, M. Agrawal, S. E. Flynn, G. S. Werner and B. F. Uretsky	2014		Yes	Not satisfy with inclusion criteria
175	The effect of CTO recanalization on FFR of the donor artery	R. Sachdeva and B. F. Uretsky	2011		Yes	Not satisfy with inclusion criteria
176	Improving outcomes after CABG and PCI	R. D. Safian	2017		Yes	Not satisfy with inclusion criteria
177	Long-term serial functional evaluation after implantation of the Fantom sirolimus-eluting bioresorbable coronary scaffold	Y. Saito, E. Cristea, G. Bouras, A. Abizaid, M. Lutz, D. Carrié, J. Weber-Albers, D. Dudek, J. Anderson and A. Lansky	2021		Yes	Duplication
178	Association of moderate chronic kidney disease with insufficient improvement of fractional flow reserve after stent implantation	K. Sakoda, N. Tanaka, Y. Hokama, K. Hoshino, N. Murata, J. Yamashita and A. Yamashina	2016		Yes	Not satisfy with inclusion criteria
179	Fractional flow reserve guided percutaneous coronary intervention results in reduced ischemic myocardium and improved outcomes	A. C. Sawant, A. Bhardwaj, K. Banerjee, Y. Jobanputra, A. Kumar, P. Parikh, K. C. Kandregula, K. Poddar, S. G. Ellis, R. Nair, J. Corbelli and S. Kapadia	2018		Yes	Duplication
180	A global registry of fractional flow reserve (FFR)-guided management during routine care: Study design, baseline characteristics and outcomes of invasive management	E. Schampaert, G. Kumar, S. Achenbach, S. Galli, N. Tanaka, T. Teraphongphom, G. Ginn, Z. Zhang, S. Somi, G. Amoroso, G. Brueren, J. Krasnow, P. Knaapen and C. Berry	2020		Yes	Duplication
181	Recovery of myocardial perfusion after percutaneous coronary intervention of chronic total occlusions is comparable to hemodynamically significant non-occlusive lesions	S. P. Schumacher, R. S. Driessen, W. J. Stuijfzand, P. G. Raijmakers, I. Danad, J. Dens, J. C. Spratt, C. G. Hanratty, S. J. Walsh, R. Boellaard, A. C. van Rossum, M. P. Opolski, A. Nap and P. Knaapen	2019		Yes	Not satisfy with inclusion criteria
182	Clinical usefulness and cost effectiveness of fractional flow reserve among Indian patients (FIND study)	G. Sengottuvelu, B. Chakravarthy, R. Rajendran and S. Ravi	2016		Yes	Duplication
183	Why does FFR-guided PCI improve clinical outcomes? The missing link of post-PCI ischemia reduction	A. H. Seto and M. J. Kern	2018		Yes	Not satisfy with inclusion criteria
184	Novel application of quantitative flow ratio for predicting microvascular dysfunction after ST-segment-elevation myocardial infarction	X. Sheng, Z. Qiao, H. Ge, J. Sun, J. He, Z. Li, S. Ding and J. Pu	2020		Yes	Not satisfy with inclusion criteria
185	Fractional flow reserve-guided paclitaxel-coated balloon treatment for de novo coronary lesions	E. S. Shin, S. H. Ann, G. Balbir Singh, K. H. Lim, F. X. Kleber and B. K. Koo	2016		Yes	Not satisfy with inclusion criteria
186	Retrograde fractional flow reserve and recanalization of a chronic total occlusion of a saphenous venous graft	S. Singla, B. F. Uretsky and R. Sachdeva	2012		Yes	Not satisfy with inclusion criteria
187	Motorized fractional flow reserve pullback: Accuracy and reproducibility	J. Sonck, C. Collet, T. Mizukami, B. Vandeloo, J. F. Argacha, E. Barbato, D. Andreini, A. Bartorelli, B. Cosyns and B. De Bruyne	2020		Yes	Duplication
188	Coronary artery disease management and cost implications with fractional flow reserve guided coronary intervention in Indian patients with stable ischemic coronary artery disease	V. S. Thomson, M. J. Varghese, S. T. Chacko, L. Varghese, A. G. Alex, P. V. George, O. K. George, G. Joseph, B. K. Yadav and J. John	2021		Yes	Not satisfy with inclusion criteria
189	Intravascular ultrasound, optical coherence tomography, and fractional flow reserve use in acute myocardial infarction	S. Vallabhajosyula, S. C. El Hajj, M. R. Bell, A. Prasad, A. Lerman, C. S. Rihal, D. R. Holmes, Jr. and G. W. Barsness	2020		Yes	Duplication
190	REVascularization with paclitaxEL-coated balloon angioplasty versus drug-eluting stenting in acute myocardial infarcTION-A randomized controlled trial: Rationale and design of the REVELATION trial	N. S. Vos, R. J. van der Schaaf, G. Amoroso, J. P. Herrman, M. S. Patterson, T. Slagboom and M. A. Vink	2016		Yes	Not satisfy with inclusion criteria
191	Late lumen enlargement induced by drug coated balloon in the patient with PTFE-covered stent restenosis	T. Warisawa, T. Naganuma and S. Nakamura	2018		Yes	Not satisfy with inclusion criteria
192	Long-term outcome after deferred revascularization due to negative fractional flow reserve in intermediate coronary lesions	J. Weerts, T. Pustjens, E. Amin, M. Ilhan, L. F. Veenstra, R. Theunissen, J. Vainer, M. Stein, L. A. W. Ruiters, B. C. G. Gho, A. W. J. Van't Hof and S. Rasoul	2021		Yes	Not satisfy with inclusion criteria
193	Diagnostic performance of quantitative flow ratio in prospectively enrolled patients: An individual patient-data meta-analysis	J. Westra, S. Tu, G. Campo, S. Qiao, H. Matsuo, X. Qu, L. Koltowski, Y. Chang, T. Liu, J. Yang, B. K. Andersen, A. Eftekhari, E. H. Christiansen, J. Escaned, W. Wijns, B. Xu and N. R. Holm	2019		Yes	Duplication
194	Challenges in multislice computed tomography based fractional flow reserve to evaluate interventional treatment	M. Xu, X. Qi, H. Song, Y. Liu and L. Zhou	2014		Yes	Duplication
195	Usefulness of the trans-stent fractional flow reserve gradient for predicting clinical outcomes	H. M. Yang, H. S. Lim, M. H. Yoon, K. W. Seo, B. J. Choi, S. Y. Choi, G. S. Hwang and S. J. Tahk	2020		Yes	Not satisfy with inclusion criteria
196	Clinical significance of fractional flow reserve for evaluation of functional lesion severity in stent restenosis and native coronary arteries	S. Krüger, K. C. Koch, I. Kaumanns, M. W. Merx, P. Hanrath and R. Hoffmann	2005		Yes	Not satisfy with inclusion criteria
197	Effects of Qishen Yiqi Dripping Pills () in Reducing Myocardial Injury and Preserving Microvascular Function in Patients Undergoing Elective Percutaneous Coronary Intervention: A Pilot Randomized Study	G. X. He, J. Xie, H. Jiang, W. Tan and B. Xu	2018		Yes	Not satisfy with inclusion criteria
198	Usefulness of lumen area parameters determined by intravascular ultrasound to predict functional significance of intermediate coronary artery stenosis	M. Cui, D. Zhu, L. J. Guo, L. Y. Song, Y. Z. Zhang, F. C. Zhang, J. Niu, G. S. Wang, J. L. Han and W. Gao	2013		Yes	Duplication
199	Current status of assessment of fractional flow reserve	Y. M. Fang, G. Grootenhuijs-Triyasut, P. A. Doevendans and Y. Appelman	2009		Yes	Not satisfy with inclusion criteria
200	Wire-Free and Adenosine-Free Fractional Flow Reserve Derived From the Angiogram: A Promising Future Awaiting Outcomes Data	M. Albaghdadi and F. A. Jaffer	2018		Yes	Not satisfy with inclusion criteria
201	Impact of Revascularization on Absolute Myocardial Blood Flow as Assessed by Serial [(15)O]H(2)O Positron Emission Tomography Imaging: A Comparison With Fractional Flow Reserve	R. S. Driessen, I. Danad, W. J. Stuijfzand, S. P. Schumacher, J. Knuuti, M. Mäki, A. A. Lammertsma, A. C. van Rossum, N. van Royen, P. G. Raijmakers and P. Knaapen	2018		Yes	Duplication
202	Ischemia From Nonculprit Stenoses Is Not Associated With Reduced Culprit Infarct Size in Patients with ST-Segment-Elevation Myocardial Infarction	K. Ekström, J. V. W. Nielsen, L. Nepper-Christensen, K. A. Ahtarovski, K. Kyhl, C. Göransson, L. Bertelsen, A. A. Ghotbi, H. Kelbæk, D. E. Høfsten, L. Køber, M. M. Schoos, N. Vejlstrup, J. Lønborg and T. Engstrøm	2021		Yes	Not satisfy with inclusion criteria
203	Physiologic stenosis severity, binary thinking, revascularization, and "hidden reality"	K. L. Gould and N. P. Johnson	2015		Yes	Not satisfy with inclusion criteria
204	Modeling Fractional Flow Reserve: Developing an Estimate of a Better Mousetrap	R. Hachamovitch	2018		Yes	Duplication
205	Applicability and Interpretation of Coronary Physiology in the Setting of a Chronic Total Occlusion	U. K. Allahwala, E. S. Brilakis, J. Byrne, J. E. Davies, M. R. Ward, J. C. Weaver and R. Bhindi	2019		Yes	Not satisfy with inclusion criteria
206	Impact of Fractional Flow Reserve Derived From Coronary Computed Tomography Angiography on Heart Team Treatment Decision-Making in Patients With Multivessel Coronary Artery Disease: Insights From the SYNTAX III REVOLUTION Trial	D. Andreini, R. Modolo, Y. Katagiri, S. Mushtaq, J. Sonck, C. Collet, S. De Martini, M. Roberto, K. Tanaka, Y. Miyazaki, J. Czapla, D. Schoors, A. Plass, F. Maisano, P. Kaufmann, X. Orry, P. A. Metzdorf, T. Folliguet, G. Färber, I. Diamantis, M. Schönweiß, G. Bonalumi, M. Guglielmo, C. Ferrari, P. Olivares, L. Cavallotti, I. Leal, W. Lindeboom, Y. Onuma, P. W. Serruys and A. L. Bartorelli	2019		Yes	Not satisfy with inclusion criteria
207	Does routine pressure wire assessment influence management strategy at coronary angiography for diagnosis of chest pain?: the RIPCORD study	N. Curzen, O. Rana, Z. Nicholas, P. Golledge, A. Zaman, K. Oldroyd, C. Hanratty, A. Banning, S. Wheatcroft, A. Hobson, K. Chitkara, D. Hildick-Smith, D. McKenzie, A. Calver, B. D. Dimitrov and S. Corbett	2014		Yes	Not satisfy with inclusion criteria
208	Is Now the Time to Debate Traditional Fractional Flow Reserve/Instantaneous Wave-Free Ratio Cut Points?	J. E. Davies and C. M. Cook	2018		Yes	Duplication
209	Coronary Artery Bypass Grafting or Fractional Flow Reserve-Guided Percutaneous Coronary Intervention in Diabetic Patients With Multivessel Disease	G. Di Gioia, N. Soto Flores, D. Franco, I. Colaiori, J. Sonck, C. Gigante, M. Kodeboina, J. Bartunek, M. Vanderheyden, F. Van Praet, F. Casselman, I. Degriek, B. Stockman, E. Barbato, C. Collet and B. De Bruyne	2020		Yes	Not satisfy with inclusion criteria
210	Impact of Poststenting Fractional Flow Reserve on Long-Term Clinical Outcomes: The FFR-SEARCH Study	R. Diletti, K. Masdjedi, J. Daemen, L. J. C. van Zandvoort, T. Neleman, J. Wilschut, W. K. Den Dekker, R. J. van Bommel, M. Lemmert, I. Kardys, P. Cummins, P. de Jaegere, F. Zijlstra and N. M. Van Mieghem	2021		Yes	Not satisfy with inclusion criteria
211	Role of Proximal Optimization Technique Guided by Intravascular Ultrasound on Stent Expansion, Stent Symmetry Index, and Side-Branch Hemodynamics in Patients With Coronary Bifurcation Lesions	D. Hakim, A. Chatterjee, O. Alli, J. Turner, A. Sattar, N. Foin and M. A. Leesar	2017		Yes	Not satisfy with inclusion criteria
212	Discordance Between Resting and Hyperemic Indices of Coronary Stenosis Severity: The VERIFY 2 Study (A Comparative Study of Resting Coronary Pressure Gradient, Instantaneous Wave-Free Ratio and Fractional Flow Reserve in an Unselected Population Referred for Invasive Angiography)	B. Hennigan, K. G. Oldroyd, C. Berry, N. Johnson, J. McClure, P. McCartney, M. B. McEntegart, H. Eteiba, M. C. Petrie, P. Rocchiccioli, R. Good, M. M. Lindsay, S. Hood and S. Watkins	2016		Yes	Not satisfy with inclusion criteria
213	Instant Wave-Free Ratio or Fractional Flow Reserve for Hemodynamic Coronary Lesion Assessment? Yes, Just Do It!	A. Jeremias	2018		Yes	Not satisfy with inclusion criteria
214	Impact of Elective Percutaneous Coronary Intervention on Global Absolute Coronary Flow and Flow Reserve Evaluated by Phase-Contrast Cine-Magnetic Resonance Imaging in Relation to Regional Invasive Physiological Indices	Y. Kanaji, T. Yonetsu, R. Hamaya, T. Murai, E. Usui, M. Hoshino, M. Yamaguchi, M. Hada, Y. Kanno, T. Fukuda, H. Ohya, Y. Sumino, A. Sugano, T. Lee, K. Hirao and T. Kakuta	2018		Yes	Duplication
215	Serial Fractional Flow Reserve Measurements Post Coronary Chronic Total Occlusion Percutaneous Coronary Intervention	G. V. Karamasis, A. S. Kalogeropoulos, S. R. Mohdnazri, F. Al-Janabi, R. Jones, R. Jagathesan, R. K. Aggarwal, G. J. Clesham, K. H. Tang, P. A. Kelly, J. R. Davies, G. S. Werner and T. R. Keeble	2018		Yes	Not satisfy with inclusion criteria
216	Postocclusional Hyperemia for Fractional Flow Reserve After Percutaneous Coronary Intervention	Y. Kawase, H. Omori, M. Kawasaki, T. Tanigaki, T. Hirata, S. Okamoto, H. Ota, J. Kikuchi, M. Okubo, H. Kamiya, A. Hirakawa, T. Suzuki and H. Matsuo	2017		Yes	Not satisfy with inclusion criteria
217	Vasodilatory capacity of the coronary microcirculation is preserved in selected patients with non-ST-segment-elevation myocardial infarction	J. Layland, D. Carrick, M. McEntegart, N. Ahmed, A. Payne, J. McClure, A. Sood, R. McGeoch, A. MacIsaac, R. Whitbourn, A. Wilson, K. Oldroyd and C. Berry	2013		Yes	Not satisfy with inclusion criteria
218	Prognostic Impact of Residual Anatomic Disease Burden After Functionally Complete Revascularization	J. M. Lee, D. Hwang, K. H. Choi, H. J. Lee, Y. B. Song, Y. K. Cho, C. W. Nam, J. Y. Hahn, E. S. Shin, J. H. Doh, M. Hoshino, R. Hamaya, Y. Kanaji, T. Murai, J. J. Zhang, F. Ye, X. Li, Z. Ge, S. L. Chen, T. Kakuta and B. K. Koo	2020		Yes	Duplication
219	Fractional Flow Reserve-Guided Complete Revascularization Improves the Prognosis in Patients With ST-Segment-Elevation Myocardial Infarction and Severe Nonculprit Disease: A DANAMI 3-PRIMULTI Substudy (Primary PCI in Patients With ST-Elevation Myocardial Infarction and Multivessel Disease: Treatment of Culprit Lesion Only or Complete Revascularization)	J. Lønborg, T. Engstrøm, H. Kelbæk, S. Helqvist, L. Kløvgaard, L. Holmvang, F. Pedersen, E. Jørgensen, K. Saunamäki, P. Clemmensen, O. De Backer, J. Ravkilde, H. H. Tilsted, A. B. Villadsen, J. Aarøe, S. E. Jensen, B. Raungaard, L. Køber and D. E. Høfsten	2017		Yes	Duplication
220	Noninvasive Fractional Flow Reserve and the Heart Team Decision Process: A Shift in Paradigm or Nice to Have?	J. Mehilli and R. Hein	2019		Yes	Duplication
221	Feasibility and Validity of Computed Tomography-Derived Fractional Flow Reserve in Patients With Severe Aortic Stenosis: The CAST-FFR Study	M. Michail, A. R. Ihdayhid, A. Comella, U. Thakur, J. D. Cameron, L. M. McCormick, R. P. Gooley, S. J. Nicholls, A. Mathur, A. D. Hughes, B. S. Ko and A. J. Brown	2021		Yes	Not satisfy with inclusion criteria
222	Revisiting the Optimal Fractional Flow Reserve and Instantaneous Wave-Free Ratio Thresholds for Predicting the Physiological Significance of Coronary Artery Disease	B. N. Modi, H. Rahman, T. Kaier, M. Ryan, R. Williams, N. Briceno, H. Ellis, A. Pavlidis, S. Redwood, B. Clapp and D. Perera	2018		Yes	Not satisfy with inclusion criteria
223	Predicting the Physiological Effect of Revascularization in Serially Diseased Coronary Arteries	B. N. Modi, S. Sankaran, H. J. Kim, H. Ellis, C. Rogers, C. A. Taylor, R. Rajani and D. Perera	2019		Yes	Not satisfy with inclusion criteria
224	Long-Term Clinical Outcomes of Fractional Flow Reserve-Guided Versus Routine Drug-Eluting Stent Implantation in Patients With Intermediate Coronary Stenosis: Five-Year Clinical Outcomes of DEFER-DES Trial	S. H. Park, K. H. Jeon, J. M. Lee, C. W. Nam, J. H. Doh, B. K. Lee, S. W. Rha, K. D. Yoo, K. T. Jung, Y. S. Cho, H. Y. Lee, T. J. Youn, W. Y. Chung and B. K. Koo	2015	Yes
225	DISENGAGE Registry	M. Pellicano, G. Ciccarelli, P. Xaplanteris, G. Di Gioia, A. Milkas, I. Colaiori, A. Heyse, F. Van Durme, M. Vanderheyden, J. Bartunek, B. De Bruyne and E. Barbato	2020		Yes	Duplication
226	Long-term clinical outcome after fractional flow reserve-guided percutaneous coronary revascularization in patients with small-vessel disease	E. Puymirat, A. Peace, F. Mangiacapra, M. Conte, Y. Ntarladimas, J. Bartunek, M. Vanderheyden, W. Wijns, B. De Bruyne and E. Barbato	2012		Yes	Observational study
227	Optimizing the Technique for Invasive Fractional Flow Reserve to Assess Lesion-Specific Ischemia	B. M. Renard, E. Cami, M. R. Jiddou-Patros, A. Said, H. Kado, J. Trivax, A. Berman, A. Gulati, M. Rabah, S. Timmis, M. Shoukfeh, A. E. Abbas, G. Hanzel, I. Hanson, S. Dixon and R. D. Safian	2019		Yes	Not satisfy with inclusion criteria
228	Is Post-Percutaneous Coronary Intervention Fractional Flow Reserve of Value in Chronic Total Occlusions?	J. A. Tremmel and W. F. Fearon	2018		Yes	Duplication
229	Routine Fractional Flow Reserve Measurement After Percutaneous Coronary Intervention	R. J. van Bommel, K. Masdjedi, R. Diletti, M. E. Lemmert, L. van Zandvoort, J. Wilschut, F. Zijlstra, P. de Jaegere, J. Daemen and N. M. van Mieghem	2019		Yes	Not satisfy with inclusion criteria
230	Resting Indices of Coronary Lesion Severity: Not Always as Simple as It Seems	M. A. van Lavieren and J. J. Piek	2016		Yes	Not satisfy with inclusion criteria
231	Explanation of Postprocedural Fractional Flow Reserve Below 0.85	L. J. C. van Zandvoort, K. Masdjedi, K. Witberg, J. Ligthart, M. N. Tovar Forero, R. Diletti, M. E. Lemmert, J. Wilschut, P. P. T. de Jaegere, E. Boersma, F. Zijlstra, N. M. Van Mieghem and J. Daemen	2019		Yes	Duplication
232	Prognostic Value of Quantitative Flow Ratio Based Functional SYNTAX Score in Patients With Left Main or Multivessel Coronary Artery Disease	R. Zhang, C. Song, C. Guan, Q. Liu, C. Wang, L. Xie, Z. Sun, M. Cai, M. Zhang, H. Wang, J. Liu, K. Dou and B. Xu	2020		Yes	Not satisfy with inclusion criteria
233	Design and Rationale of the RIPCORD 2 Trial (Does Routine Pressure Wire Assessment Influence Management Strategy at Coronary Angiography for Diagnosis of Chest Pain?): A Randomized Controlled Trial to Compare Routine Pressure Wire Assessment With Conventional Angiography in the Management of Patients With Coronary Artery Disease	M. Elguindy, R. Stables, Z. Nicholas, I. Kemp and N. Curzen	2018		Yes	Not satisfy with inclusion criteria
234	Trends in coronary revascularization in the United States from 2001 to 2009: recent declines in percutaneous coronary intervention volumes	R. F. Riley, C. W. Don, W. Powell, C. Maynard and L. S. Dean	2011		Yes	Duplication
235	Comparison of Clinically Adjudicated Versus Flow-Based Adjudication of Revascularization Events in Randomized Controlled Trials	R. Wang, H. Kawashima, H. Hara, C. Gao, M. Ono, K. Takahashi, S. Tu, O. Soliman, S. Garg, R. J. van Geuns, L. Tao, W. Wijns, Y. Onuma and P. W. Serruys	2021		Yes	Not satisfy with inclusion criteria
236	What can we expect in PCI in patients with chronic coronary artery disease. - Indication of PCI for angiographically significant coronary artery stenosis without objective evidence of myocardial ischemia (Con)	T. Akasaka	2011		Yes	Not satisfy with inclusion criteria
237	How can we predict reduced fractional flow reserve using coronary lesion characteristics?	T. Itoh	2015		Yes	Duplication
238	The present and future of fractional flow reserve	B. K. Koo	2014		Yes	Not satisfy with inclusion criteria
239	Angiography is the gold standard and objective evidence of myocardial ischemia is mandatory if lesion severity is questionable. - Indication of PCI for angiographically significant coronary artery stenosis without objective evidence of myocardial ischemia (Pro)	M. Nakamura	2011		Yes	Not satisfy with inclusion criteria
240	Coronary angiographic characteristics that influence fractional flow reserve	M. Natsumeda, G. Nakazawa, T. Murakami, S. Torii, T. Ijichi, Y. Ohno, N. Masuda, N. Shinozaki, N. Ogata, F. Yoshimachi and Y. Ikari	2015		Yes	Duplication
241	Long-term outcome after deferral of revascularization in patients with intermediate coronary stenosis and gray-zone fractional flow reserve	Y. Shiono, T. Kubo, A. Tanaka, Y. Ino, T. Yamaguchi, T. Tanimoto, T. Yamano, Y. Matsuo, T. Nishiguchi, I. Teraguchi, S. Ota, Y. Ozaki, M. Orii, K. Shimamura, H. Kitabata, K. Hirata, T. Imanishi and T. Akasaka	2015		Yes	Not satisfy with inclusion criteria
242	Is angioplasty able to become the gold standard of treatment beyond bypass surgery for patients with multivessel coronary artery disease? Therapeutic strategies for 3-vessel coronary artery disease: OPCAB vs PCI(PCI-Side)	T. Takayama, T. Hiro and A. Hirayama	2010		Yes	Duplication
243	Usefulness of functional assessment in the treatment of patients with moderate angiographic paclitaxel-eluting stent restenosis	J. Yamashita, N. Tanaka, H. Fujita, T. Akasaka, T. Takayama, Y. Oikawa, T. Kataoka and A. Yamashina	2013		Yes	Not satisfy with inclusion criteria
244	Fractional Flow Reserve and Instantaneous Wave-Free Ratio as Predictors of the Placebo-Controlled Response to Percutaneous Coronary Intervention in Stable Single-Vessel Coronary Artery Disease	R. Al-Lamee, J. P. Howard, M. J. Shun-Shin, D. Thompson, H. M. Dehbi, S. Sen, S. Nijjer, R. Petraco, J. Davies, T. Keeble, K. Tang, I. S. Malik, C. Cook, Y. Ahmad, A. S. P. Sharp, R. Gerber, C. Baker, R. Kaprielian, S. Talwar, R. Assomull, G. Cole, N. G. Keenan, G. Kanaganayagam, J. Sehmi, R. Wensel, F. E. Harrell, J. Mayet, S. A. Thom, J. E. Davies and D. P. Francis	2018		Yes	Not satisfy with inclusion criteria
245	Role of Invasive Functional Assessment in Surgical Revascularization of Coronary Artery Disease	B. Baibhav, M. Gedela, M. Moulton, G. Pavlides, V. Pompili, T. Rab, G. Dangas, D. L. Bhatt, A. Siddique and Y. S. Chatzizisis	2018		Yes	Duplication
246	Fractional flow reserve to determine the appropriateness of angioplasty in moderate coronary stenosis: a randomized trial	G. J. Bech, B. De Bruyne, N. H. Pijls, E. D. de Muinck, J. C. Hoorntje, J. Escaned, P. R. Stella, E. Boersma, J. Bartunek, J. J. Koolen and W. Wijns	2001		Yes	No relative endpoints
247	Usefulness of fractional flow reserve to predict clinical outcome after balloon angioplasty	G. J. Bech, N. H. Pijls, B. De Bruyne, K. H. Peels, H. R. Michels, H. J. Bonnier and J. J. Koolen	1999		Yes	Not satisfy with inclusion criteria
248	Angiography Versus Hemodynamics to Predict the Natural History of Coronary Stenoses: Fractional Flow Reserve Versus Angiography in Multivessel Evaluation 2 Substudy	G. Ciccarelli, E. Barbato, G. G. Toth, B. Gahl, P. Xaplanteris, S. Fournier, A. Milkas, J. Bartunek, M. Vanderheyden, N. Pijls, P. Tonino, W. F. Fearon, P. Jüni and B. De Bruyne	2018		Yes	Not satisfy with inclusion criteria
249	Hybrid revascularization strategy: a pilot study on the association of robotically enhanced minimally invasive direct coronary artery bypass surgery and fractional-flow-reserve-guided percutaneous coronary intervention	G. Davidavicius, F. Van Praet, S. Mansour, F. Casselman, J. Bartunek, I. Degrieck, F. Wellens, R. De Geest, H. Vanermen, W. Wijns and B. De Bruyne	2005		Yes	Not satisfy with inclusion criteria
250	Abnormal epicardial coronary resistance in patients with diffuse atherosclerosis but "Normal" coronary angiography	B. De Bruyne, F. Hersbach, N. H. Pijls, J. Bartunek, J. W. Bech, G. R. Heyndrickx, K. L. Gould and W. Wijns	2001		Yes	Not satisfy with inclusion criteria
251	Percutaneous coronary intervention should be guided by fractional flow reserve measurement	W. F. Fearon	2014		Yes	Not satisfy with inclusion criteria
252	Fractional flow reserve compared with intravascular ultrasound guidance for optimizing stent deployment	W. F. Fearon, J. Luna, H. Samady, E. R. Powers, T. Feldman, N. Dib, E. M. Tuzcu, M. W. Cleman, T. M. Chou, D. J. Cohen, M. Ragosta, A. Takagi, A. Jeremias, P. J. Fitzgerald, A. C. Yeung, M. J. Kern and P. G. Yock	2001		Yes	Duplication
253	Clinical Outcomes and Cost-Effectiveness of Fractional Flow Reserve-Guided Percutaneous Coronary Intervention in Patients With Stable Coronary Artery Disease: Three-Year Follow-Up of the FAME 2 Trial (Fractional Flow Reserve Versus Angiography for Multivessel Evaluation)	W. F. Fearon, T. Nishi, B. De Bruyne, D. B. Boothroyd, E. Barbato, P. Tonino, P. Jüni, N. H. J. Pijls and M. A. Hlatky	2018		Yes	Not satisfy with inclusion criteria
254	Role of Postintervention Fractional Flow Reserve to Improve Procedural and Clinical Outcomes	A. Hakeem and B. F. Uretsky	2019		Yes	Duplication
255	Correlations between fractional flow reserve and intravascular ultrasound in patients with an ambiguous left main coronary artery stenosis	V. Jasti, E. Ivan, V. Yalamanchili, N. Wongpraparut and M. A. Leesar	2004		Yes	Not satisfy with inclusion criteria
256	Abnormal coronary flow velocity reserve after coronary artery stenting in patients: role of relative coronary reserve to assess potential mechanisms	M. J. Kern, S. Puri, R. G. Bach, T. J. Donohue, P. Dupouy, E. A. Caracciolo, W. R. Craig, F. Aguirre, E. Aptecar, T. L. Wolford, C. J. Mechem and J. L. Dubois-Rande	1999		Yes	Duplication
257	Validation of collateral fractional flow reserve by myocardial perfusion imaging	H. Matsuo, S. Watanabe, T. Kadosaki, T. Yamaki, S. Tanaka, S. Miyata, T. Segawa, Y. Matsuno, M. Tomita and H. Fujiwara	2002		Yes	Duplication
258	Optical Coherence Tomography to Optimize Results of Percutaneous Coronary Intervention in Patients with Non-ST-Elevation Acute Coronary Syndrome: Results of the Multicenter, Randomized DOCTORS Study (Does Optical Coherence Tomography Optimize Results of Stenting)	N. Meneveau, G. Souteyrand, P. Motreff, C. Caussin, N. Amabile, P. Ohlmann, O. Morel, Y. Lefrançois, V. Descotes-Genon, J. Silvain, N. Braik, R. Chopard, M. Chatot, F. Ecarnot, H. Tauzin, E. Van Belle, L. Belle and F. Schiele	2016		Yes	Duplication
259	Fractional Flow Reserve and Quality-of-Life Improvement After Percutaneous Coronary Intervention in Patients With Stable Coronary Artery Disease	T. Nishi, Z. Piroth, B. De Bruyne, N. Jagic, S. Möbius-Winkler, Y. Kobayashi, F. Derimay, S. Fournier, E. Barbato, P. Tonino, P. Jüni, N. H. J. Pijls and W. F. Fearon	2018		Yes	Not satisfy with inclusion criteria
260	Coronary pressure measurement to assess the hemodynamic significance of serial stenoses within one coronary artery: validation in humans	N. H. Pijls, B. De Bruyne, G. J. Bech, F. Liistro, G. R. Heyndrickx, H. J. Bonnier and J. J. Koolen	2000		Yes	Duplication
261	Fractional flow reserve. A useful index to evaluate the influence of an epicardial coronary stenosis on myocardial blood flow	N. H. Pijls, B. Van Gelder, P. Van der Voort, K. Peels, F. A. Bracke, H. J. Bonnier and M. I. el Gamal	1995		Yes	Not satisfy with inclusion criteria
262	A Lack of Reserve: Recognizing the Large Impact of Small Vessels in the Heart	A. A. Schmaier and V. R. Taqueti	2018		Yes	Duplication
263	Single-wire pressure and flow velocity measurement to quantify coronary stenosis hemodynamics and effects of percutaneous interventions	M. Siebes, B. J. Verhoeff, M. Meuwissen, R. J. de Winter, J. A. Spaan and J. J. Piek	2004		Yes	Not satisfy with inclusion criteria
264	Global coronary flow reserve is associated with adverse cardiovascular events independently of luminal angiographic severity and modifies the effect of early revascularization	V. R. Taqueti, R. Hachamovitch, V. L. Murthy, M. Naya, C. R. Foster, J. Hainer, S. Dorbala, R. Blankstein and M. F. Di Carli	2015		Yes	Not satisfy with inclusion criteria
265	Fractional flow reserve-guided versus angiography-guided coronary artery bypass graft surgery	G. Toth, B. De Bruyne, F. Casselman, F. De Vroey, S. Pyxaras, L. Di Serafino, F. Van Praet, C. Van Mieghem, B. Stockman, W. Wijns, I. Degrieck and E. Barbato	2013		Yes	Duplication
266	Outcome impact of coronary revascularization strategy reclassification with fractional flow reserve at time of diagnostic angiography: insights from a large French multicenter fractional flow reserve registry	E. Van Belle, G. Rioufol, C. Pouillot, T. Cuisset, K. Bougrini, E. Teiger, S. Champagne, L. Belle, D. Barreau, M. Hanssen, C. Besnard, R. Dauphin, J. Dallongeville, Y. El Hahi, G. Sideris, C. Bretelle, N. Lhoest, P. Barnay, L. Leborgne and P. Dupouy	2014		Yes	Duplication
267	Optical Coherence Tomography Guidance for Percutaneous Intervention: The French "Doctors" Are Seeing Light at the End of the Tunnel	W. Wijns and S. A. Pyxaras	2016		Yes	Not satisfy with inclusion criteria
268	Looks aren't everything. FFR B4 U PTCA	R. F. Wilson	2001		Yes	Not satisfy with inclusion criteria
269	A randomized controlled trial of a physiology-guided percutaneous coronary intervention optimization strategy: Rationale and design of the TARGET FFR study	D. Collison, J. D. McClure, C. Berry and K. G. Oldroyd	2020		Yes	Not satisfy with inclusion criteria
270	Fractional flow reserve: an updated review	I. Y. Elgendy, C. R. Conti and A. A. Bavry	2014		Yes	Not satisfy with inclusion criteria
271	Projected costs and consequences of computed tomography-determined fractional flow reserve	M. A. Hlatky, A. Saxena, B. K. Koo, A. Erglis, C. K. Zarins and J. K. Min	2013		Yes	Duplication
272	Efficacy of fractional flow reserve measurements at side branch vessels treated with the crush stenting technique in true coronary bifurcation lesions	B. K. Lee, H. H. Choi, K. S. Hong, B. K. Kim, J. Shim, J. S. Kim, Y. G. Ko, D. Choi, Y. Jang and M. K. Hong	2010		Yes	Duplication
273	Rationale and design of the precise percutaneous coronary intervention plan (P3) study: Prospective evaluation of a virtual computed tomography-based percutaneous intervention planner	S. Nagumo, C. Collet, B. L. Norgaard, H. Otake, B. Ko, B. K. Koo, J. Leipsic, D. Andreini, W. Heggermont, J. M. Jensen, Y. Takahashi, A. Ihdayhid, Z. Zhang, E. Barbato, M. Maeng, T. Mizukami, J. Bartunek, A. Updegrove, M. Penicka, C. Rogers, C. Taylor, B. De Bruyne and J. Sonck	2021		Yes	Not satisfy with inclusion criteria
274	Predictors and 3-year outcomes of compromised left circumflex coronary artery after left main crossover stenting	H. Ullah, K. Elakabawi, H. Ke, N. Ullah, H. Ullah, S. A. Shah, H. H. Khan, M. A. Khan, N. Guo and Z. Yuan	2021		Yes	Not satisfy with inclusion criteria
275	Potential impact of clinical use of noninvasive FFRCT on radiation dose exposure and downstream clinical event rate	N. Bilbey, P. Blanke, C. Naoum, C. D. Arepalli, B. L. Norgaard and J. Leipsic	2016		Yes	Not satisfy with inclusion criteria
276	Efficacy and safety outcomes of fractional flow reserve in guiding clinical therapy of non-ST-segment elevation myocardial infarction compared with angiography alone in elderly Chinese patients	Z. Zhang, K. Li and J. Tian	2016		Yes	Duplication
277	Comparing treatment outcomes of fractional flow reserve-guided and angiography-guided percutaneous coronary intervention in patients with multi-vessel coronary artery diseases: a systematic review and meta-analysis	J. Xiu, G. Chen, H. Zheng, Y. Wang, H. Chen, X. Liu, J. Wu and J. Bin	2016		Yes	Duplication
278	Intracoronary versus intravenous adenosine-induced maximal coronary hyperemia for fractional flow reserve measurements	A. Khashaba, A. Mortada and A. Omran	2014		Yes	Duplication
279	Real-world use of fractional flow reserve in Germany: results of the prospective ALKK coronary angiography and PCI registry	T. Härle, U. Zeymer, M. Hochadel, R. Zahn, S. Kerber, B. Zrenner, V. Schächinger, B. Lauer, T. Runde and A. Elsässer	2017		Yes	Not satisfy with inclusion criteria
280	Comparative assessment of the antirestenotic efficacy of two paclitaxel drug-eluting balloons with different coatings in the treatment of in-stent restenosis	F. Nijhoff, P. R. Stella, M. S. Troost, A. Belkacemi, H. M. Nathoe, M. Voskuil, M. Samim, P. A. Doevendans and P. Agostoni	2016		Yes	Not satisfy with inclusion criteria
281	Controversies in the treatment of patients with STEMI and multivessel disease: is it time for PCI of all lesions?	P. Ong and U. Sechtem	2016		Yes	Duplication
282	Fractional flow reserve-guided coronary angioplasty using paclitaxel-coated balloons without stent implantation: feasibility, safety and 6-month results by angiography and optical coherence tomography	T. C. Poerner, C. Duderstadt, B. Goebel, D. Kretzschmar, H. R. Figulla and S. Otto	2017		Yes	Duplication
283	Fractional flow reserve in patients with coronary artery disease undergoing TAVI: a prospective analysis	A. Stundl, J. Shamekhi, S. Bernhardt, M. Starke, B. Al-Kassou, M. Weber, A. Sedaghat, H. Treede, E. Grube, G. Nickenig, N. Werner and J. M. Sinning	2020		Yes	Not satisfy with inclusion criteria
284	Assessment of left main artery stenosis with fractional flow reserve is affected by downstream stenosis in the left anterior descending artery	R. Bing, A. S. Yong and W. F. Fearon	2015		Yes	Not satisfy with inclusion criteria
285	A cardiac computed tomography first strategy to evaluate chest pain in a rural setting: outcomes and cost implications	G. S. Chrysant, S. Fillmore and R. McClain	2019		Yes	Not satisfy with inclusion criteria
286	Interpretation of fractional flow reserve in ST-elevation myocardial infarction culprit lesions	S. P. Hoole, A. J. Brown, C. Jaworski, L. M. McCormick, S. C. Clarke and N. E. West	2015		Yes	Not satisfy with inclusion criteria
287	Long-term outcome of intravascular ultrasound application in patients with moderate coronary lesions and grey-zone fractional flow reserve	L. Li, B. Li, H. Xie, C. J. Zhai, Q. W. Liu, H. Z. Zhang and L. Q. Cui	2016		Yes	Duplication
288	Advances in three-dimensional coronary imaging and computational fluid dynamics: is virtual fractional flow reserve more than just a pretty picture?	E. K. Poon, U. Hayat, V. Thondapu, A. S. Ooi, M. A. Ul Haq, S. Moore, N. Foin, S. Tu, C. Chin, J. P. Monty, I. Marusic and P. Barlis	2015		Yes	Not satisfy with inclusion criteria
289	Physiological assessment of coronary lesion severity: fractional flow reserve versus nonhyperaemic indices	K. E. Robertson, B. Hennigan, C. Berry and K. G. Oldroyd	2015		Yes	Not satisfy with inclusion criteria
290	Functional assessment of multivessel coronary artery disease: ischemia-guided percutaneous coronary intervention	J. G. Schwartz and W. F. Fearon	2014		Yes	Not satisfy with inclusion criteria
291	Instantaneous wave-free ratio cutoff values for nonculprit stenosis classification in patients with ST-segment elevation myocardial infarction (an iSTEMI substudy)	T. Thim, M. Götberg, O. Fröbert, R. Nijveldt, N. van Royen, S. B. Baptista, S. Koul, T. Kellerth, H. E. Bøtker, C. J. Terkelsen, E. H. Christiansen, L. Jakobsen, S. D. Kristensen and M. Maeng	2020		Yes	Not satisfy with inclusion criteria
292	Anatomical features and clinical outcome of a honeycomb-like structure in the coronary artery: reports from 16 consecutive patients	T. Xu, R. Shrestha, T. Pan, X. Huang, H. Xu, J. J. Zhang, L. Tao, Y. Han and S. L. Chen	2020		Yes	Not satisfy with inclusion criteria
293	Fractional flow reserve (FFR) versus angiography in guiding management to optimise outcomes in non-ST segment elevation myocardial infarction (FAMOUS-NSTEMI) developmental trial: cost-effectiveness using a mixed trial- and model-based methods	J. Nam, A. Briggs, J. Layland, K. G. Oldroyd, N. Curzen, A. Sood, K. Balachandran, R. Das, S. Junejo, H. Eteiba, M. C. Petrie, M. Lindsay, S. Watkins, S. Corbett, B. O'Rourke, A. O'Donnell, A. Stewart, A. Hannah, A. McConnachie, R. Henderson and C. Berry	2015		Yes	Not satisfy with inclusion criteria
294	The Young Heart Tears Easily Apart: A Case Report of Spontaneous Coronary Artery Dissection	H. Ravipati, S. Rodrigues, S. Rao, B. Hatharaliyadda and C. Junia	2021		Yes	Not satisfy with inclusion criteria
295	Functional Versus Anatomic Imaging of CAD: Lessons Learned from Recent Clinical Trials	H. Gewirtz	2016		Yes	Not satisfy with inclusion criteria
296	Physiology-Guided Management of Serial/Diffuse Coronary Artery Disease	C. S. G. Murray, T. Siddiqui, N. Keller, S. Chowdhury and T. Nahar	2019		Yes	Not satisfy with inclusion criteria
297	The Clinical Significance of Physiological Assessment of Residual Ischemia After Percutaneous Coronary Intervention	C. P. Ojha, A. Ibrahim, T. K. Paul, V. Mulukutla and H. S. Nagarajarao	2020		Yes	Not satisfy with inclusion criteria
298	Physiologic Assessment of Coronary Stenosis: Current Status and Future Directions	S. Okutucu, M. Cilingiroglu and M. D. Feldman	2021		Yes	Duplication
299	Clinical Application of Fractional Flow Reserve-Guided Percutaneous Coronary Intervention for Stable Coronary Artery Disease	V. Parikh, K. Agnihotri, S. Kadavath, N. J. Patel and J. D. Abbott	2016		Yes	Duplication
300	Fractional flow reserve-guided coronary bypass surgery: should surgeons use it?	T. B. Ferguson, Jr., C. Chen and A. N. Buch	2013		Yes	Not satisfy with inclusion criteria
301	Coronary pathophysiology in the cardiac catheterization laboratory	M. J. Lim and M. J. Kern	2006		Yes	Duplication
302	Left main coronary artery disease: importance, diagnosis, assessment, and management	M. Ragosta	2015		Yes	Not satisfy with inclusion criteria
303	Can Computed Fractional Flow Reserve Coronary CT Angiography (FFRCT) Offer an Accurate Noninvasive Comparison to Invasive Coronary Angiography (ICA)? "The Noninvasive CATH." A Comprehensive Review	J. Raja, M. P. Seitz, N. Yedlapati and R. N. Khouzam	2021		Yes	Duplication
304	CT Coronary Angiography Fractional Flow Reserve: New Advances in the Diagnosis and Treatment of Coronary Artery Disease	N. R. Shah, J. D. Pierce, E. G. Kikano, A. A. Rahnemai-Azar, R. C. Gilkeson and A. Gupta	2021		Yes	Not satisfy with inclusion criteria
305	Use of coronary physiology in the catheterization laboratory to guide treatment in patients with coronary artery disease	M. McDaniel and H. Samady	2011		Yes	Duplication
306	Data on diagnostic performance of stress perfusion cardiac magnetic resonance for coronary artery disease detection at the vessel level	A. Kiaos, I. Tziatzios, S. Hadjimiltiades, C. Karvounis and T. D. Karamitsos	2018		Yes	Duplication
307	Impact of fractional flow reserve on decision-making in daily clinical practice: A single center experience in Egypt	A. Elfaramawy, M. Hassan, M. Nagy, A. ElGuindy and M. F. Elmahdy	2018		Yes	Not satisfy with inclusion criteria
308	Assessing the Haemodynamic Impact of Coronary Artery Stenoses: Intracoronary Flow Versus Pressure Measurements	V. E. Stegehuis, G. W. Wijntjens, T. Murai, J. J. Piek and T. P. van de Hoef	2018		Yes	Duplication
309	Imaging- and physiology-guided percutaneous coronary intervention without contrast administration in advanced renal failure: a feasibility, safety, and outcome study	Z. A. Ali, K. Karimi Galougahi, T. Nazif, A. Maehara, M. A. Hardy, D. J. Cohen, L. E. Ratner, M. B. Collins, J. W. Moses, A. J. Kirtane, G. W. Stone, D. Karmpaliotis and M. B. Leon	2016		Yes	Duplication
310	The value of fractional and coronary flow reserve in predicting myocardial recovery in patients with previous myocardial infarction	B. Beleslin, M. Ostojic, A. Djordjevic-Dikic, V. Vukcevic, S. Stojkovic, M. Nedeljkovic, G. Stankovic, D. Orlic, N. Milic, J. Stepanovic, V. Giga and J. Saponjski	2008		Yes	Not satisfy with inclusion criteria
311	Coronary computed tomography angiography for heart team decision-making in multivessel coronary artery disease	C. Collet, Y. Onuma, D. Andreini, J. Sonck, G. Pompilio, S. Mushtaq, M. La Meir, Y. Miyazaki, J. de Mey, O. Gaemperli, A. Ouda, J. P. Maureira, D. Mandry, E. Camenzind, L. Macron, T. Doenst, U. Teichgräber, H. Sigusch, T. Asano, Y. Katagiri, M. A. Morel, W. Lindeboom, G. Pontone, T. F. Lüscher, A. L. Bartorelli and P. W. Serruys	2018		Yes	Not satisfy with inclusion criteria
312	Post-stenting fractional flow reserve vs coronary angiography for optimisation of percutaneous coronary intervention: TARGET-FFR trial	D. Collison, M. Didagelos, M. Aetesam-Ur-Rahman, S. Copt, R. McDade, P. McCartney, T. J. Ford, J. McClure, M. Lindsay, A. Shaukat, P. Rocchiccioli, R. Brogan, S. Watkins, M. McEntegart, R. Good, K. Robertson, P. O'Boyle, A. Davie, A. Khan, S. Hood, H. Eteiba, C. Berry and K. G. Oldroyd	2021		Yes	Not satisfy with inclusion criteria
313	Fractional flow reserve, instantaneous wave-free ratio, and resting Pd/Pa compared with [15O]H2O positron emission tomography myocardial perfusion imaging: a PACIFIC trial sub-study	G. A. de Waard, I. Danad, R. Petraco, R. S. Driessen, P. G. Raijmakers, P. F. Teunissen, P. M. van de Ven, M. A. H. van Leeuwen, A. Nap, H. J. Harms, A. A. Lammertsma, J. E. Davies, P. Knaapen and N. van Royen	2018		Yes	Not satisfy with inclusion criteria
314	Fractional flow reserve in patients with reduced ejection fraction	G. Di Gioia, B. De Bruyne, M. Pellicano, J. Bartunek, I. Colaiori, A. Fiordelisi, G. Canciello, P. Xaplanteris, S. Fournier, A. Katbeh, D. Franco, M. Kodeboina, C. Morisco, F. Van Praet, F. Casselman, I. Degrieck, B. Stockman, M. Vanderheyden and E. Barbato	2020		Yes	Not satisfy with inclusion criteria
315	The year in cardiology 2016: coronary interventions	C. Di Mario, C. Sorini Dini and W. Wijns	2017		Yes	Not satisfy with inclusion criteria
316	Immediate post-procedural functional assessment of percutaneous coronary intervention: current evidence and future directions	D. Ding, J. Huang, J. Westra, D. J. Cohen, Y. Chen, B. K. Andersen, N. R. Holm, B. Xu, S. Tu and W. Wijns	2021		Yes	Not satisfy with inclusion criteria
317	Recruitable collateral blood flow index predicts coronary instent restenosis after percutaneous coronary intervention	L. O. Jensen, P. Thayssen, J. F. Lassen, H. S. Hansen, H. Kelbaek, A. Junker, K. E. Pedersen, K. N. Hansen, L. R. Krusell, H. E. Botker and L. Thuesen	2007		Yes	Not satisfy with inclusion criteria
318	Fractional flow reserve vs. angiography in guiding management to optimize outcomes in non-ST-segment elevation myocardial infarction: the British Heart Foundation FAMOUS-NSTEMI randomized trial	J. Layland, K. G. Oldroyd, N. Curzen, A. Sood, K. Balachandran, R. Das, S. Junejo, N. Ahmed, M. M. Lee, A. Shaukat, A. O'Donnell, J. Nam, A. Briggs, R. Henderson, A. McConnachie and C. Berry	2015		Yes	Not satisfy with inclusion criteria
319	Long-term outcomes of fractional flow reserve-guided vs. angiography-guided percutaneous coronary intervention in contemporary practice	J. Li, M. Y. Elrashidi, A. J. Flammer, R. J. Lennon, M. R. Bell, D. R. Holmes, J. F. Bresnahan, C. S. Rihal, L. O. Lerman and A. Lerman	2013		Yes	Observational study
320	Fractional flow reserve to guide and to assess coronary artery bypass grafting	M. Pellicano, B. De Bruyne, G. G. Toth, F. Casselman, W. Wijns and E. Barbato	2017		Yes	Not satisfy with inclusion criteria
321	Prediction of obstructive coronary artery disease and prognosis in patients with suspected stable angina	J. Reeh, C. B. Therming, M. Heitmann, S. Højberg, C. Sørum, J. Bech, D. Husum, H. Dominguez, T. Sehestedt, T. Hermann, K. W. Hansen, L. Simonsen, S. Galatius and E. Prescott	2019		Yes	Not satisfy with inclusion criteria
322	Japan-United States of America Harmonized Assessment by Randomized Multicentre Study of OrbusNEich's Combo StEnt (Japan-USA HARMONEE) study: primary results of the pivotal registration study of combined endothelial progenitor cell capture and drug-eluting stent in patients with ischaemic coronary disease and non-ST-elevation acute coronary syndrome	S. Saito, M. W. Krucoff, S. Nakamura, R. Mehran, A. Maehara, H. R. Al-Khalidi, S. M. Rowland, G. Tasissa, D. Morrell, D. Joseph, Y. Okaniwa, Y. Shibata, B. D. Bertolet, M. D. Rothenberg, P. Généreux, H. Bezerra and D. F. Kong	2018		Yes	Not satisfy with inclusion criteria
323	Optical coherence tomography imaging during percutaneous coronary intervention impacts physician decision-making: ILUMIEN I study	W. Wijns, J. Shite, M. R. Jones, S. W. Lee, M. J. Price, F. Fabbiocchi, E. Barbato, T. Akasaka, H. Bezerra and D. Holmes	2015		Yes	Not satisfy with inclusion criteria
324	Angiographic, intravascular ultrasound, and fractional flow reserve evaluation of direct stenting vs. conventional stenting using BeStent2 in a multicentre randomized trial	W. Wijns, S. Verheye, G. Manoharan, G. S. Werner, E. Grube, B. De Bruyne, J. Koolen, C. W. Hamm, A. Medina, J. W. Bech and P. J. De Feyter	2005		Yes	Not satisfy with inclusion criteria
325	Three-dimensional and two-dimensional quantitative coronary angiography, and their prediction of reduced fractional flow reserve	A. S. Yong, A. C. Ng, D. Brieger, H. C. Lowe, M. K. Ng and L. Kritharides	2011		Yes	Duplication
326	The relationship among extent of lipid-rich plaque, lesion characteristics, and plaque progression/regression in patients with coronary artery disease: a serial near-infrared spectroscopy and intravascular ultrasound study	T. Dohi, A. Maehara, P. R. Moreno, U. Baber, J. C. Kovacic, A. M. Limaye, Z. A. Ali, J. M. Sweeny, R. Mehran, G. D. Dangas, K. Xu, S. K. Sharma, G. S. Mintz and A. S. Kini	2015		Yes	Not satisfy with inclusion criteria
327	Fractional flow reserve by computerized tomography and subsequent coronary revascularization	R. R. Packard, D. Li, M. J. Budoff and R. P. Karlsberg	2017		Yes	Duplication
328	Referral of patients for fractional flow reserve using quantitative flow ratio	J. M. Smit, G. Koning, A. R. van Rosendael, M. El Mahdiui, B. J. Mertens, M. J. Schalij, J. W. Jukema, V. Delgado, J. H. C. Reiber, J. J. Bax and A. J. Scholte	2019		Yes	Not satisfy with inclusion criteria
329	Operator-dependent variability of angiography-derived fractional flow reserve and the implications for treatment	K. Lal, R. Gosling, M. Ghobrial, G. J. Williams, V. Rammohan, D. R. Hose, P. V. Lawford, A. Narracott, J. Fenner, J. P. Gunn and P. D. Morris	2021		Yes	Not satisfy with inclusion criteria
330	Fractional flow reserve for non-culprit disease in ST-segment elevation myocardial infarction: first do no harm?	R. A. Henderson	2020		Yes	Not satisfy with inclusion criteria
331	Should fractional flow reserve follow angiographic visual inspection to guide preventive percutaneous coronary intervention in ST-elevation myocardial infarction?	D. S. Wald, S. Hadyanto and J. P. Bestwick	2020		Yes	Not satisfy with inclusion criteria
332	The revolution project: replacing coronary artery angiography with coronary computed tomography with functional evaluation	A. L. Bartorelli, D. Andreini, S. Mushtaq and P. W. Serruys	2020		Yes	Duplication
333	The management of non-culprit coronary lesions in patients with acute coronary syndrome	R. A. Montone, M. C. Meucci and G. Niccoli	2020		Yes	Not satisfy with inclusion criteria
334	Current diagnosis and management of left main coronary disease	J. Chikwe, M. Kim, A. B. Goldstone, A. Fallahi and T. Athanasiou	2010		Yes	Not satisfy with inclusion criteria
335	Improvement of fractional flow reserve and collateral flow by treatment with external counterpulsation (Art.Net.-2 Trial)	E. E. Buschmann, W. Utz, N. Pagonas, J. Schulz-Menger, A. Busjahn, J. Monti, W. Maerz, F. le Noble, L. Thierfelder, R. Dietz, V. Klauss, M. Gross and I. R. Buschmann	2009		Yes	Not satisfy with inclusion criteria
336	Clinical effect of selective interventional therapy on sub-acute ST-segment elevation myocardial infarction under the guidance of fractional flow reserve and coronary arteriography	B. J. Wang, J. Geng, Q. J. Li, T. T. Hu, B. Xu and S. R. Ma	2018		Yes	Duplication
337	Pre-operative Diagnosis of Silent Coronary Ischaemia May Reduce Post-operative Death and Myocardial Infarction and Improve Survival of Patients Undergoing Lower Extremity Surgical Revascularisation	D. Krievins, E. Zellans, G. Latkovskis, A. Erglis, L. Zvaigzne, I. Kumsars, R. Rumba, P. Stradins, S. Jegere and C. K. Zarins	2020		Yes	Duplication
338	Prediction of revascularization by coronary CT angiography using a machine learning ischemia risk score	A. C. Kwan, P. A. McElhinney, B. K. Tamarappoo, S. Cadet, C. Hurtado, R. J. H. Miller, D. Han, Y. Otaki, E. Eisenberg, J. E. Ebinger, P. J. Slomka, V. Y. Cheng, D. S. Berman and D. Dey	2021		Yes	Duplication
339	Diagnostic performance of quantitative, semi-quantitative, and visual analysis of dynamic CT myocardial perfusion imaging: a validation study with invasive fractional flow reserve	Y. Li, X. Dai, Z. Lu, C. Shen and J. Zhang	2021		Yes	Duplication
340	Impact of machine-learning CT-derived fractional flow reserve for the diagnosis and management of coronary artery disease in the randomized CRESCENT trials	F. M. A. Nous, R. P. J. Budde, M. M. Lubbers, Y. Yamasaki, I. Kardys, T. A. Bruning, J. M. Akkerhuis, M. J. M. Kofflard, B. Kietselaer, T. W. Galema and K. Nieman	2020		Yes	Not satisfy with inclusion criteria
341	Feasibility and prognostic role of machine learning-based FFR(CT) in patients with stent implantation	C. X. Tang, B. J. Guo, J. U. Schoepf, R. R. Bayer, 2nd, C. Y. Liu, H. Y. Qiao, F. Zhou, G. M. Lu, C. S. Zhou and L. J. Zhang	2021		Yes	Not satisfy with inclusion criteria
342	Serial coronary CT angiography-derived fractional flow reserve and plaque progression can predict long-term outcomes of coronary artery disease	L. Yang, P. P. Xu, U. J. Schoepf, C. Tesche, B. Pillai, R. H. Savage, C. X. Tang, F. Zhou, H. D. Wei, Z. Q. Luo, Q. G. Wang, C. S. Zhou, M. J. Lu, G. M. Lu and L. J. Zhang	2021		Yes	Not satisfy with inclusion criteria
343	The best predictor of ischemic coronary stenosis: subtended myocardial volume, machine learning-based FFR(CT), or high-risk plaque features?	M. Yu, Z. Lu, C. Shen, J. Yan, Y. Wang, B. Lu and J. Zhang	2019		Yes	Not satisfy with inclusion criteria
344	NEbivolol inhibition of coronary artery smooth muscle cell proliferation after percutaneous coronary artery intervention. Results of the NESCIO Study, a randomized, double blind trial	R. Michels, K. Krasznai and W. Mäkel	2011		Yes	Not satisfy with inclusion criteria
345	FFR result post PCI is suboptimal in long diffuse coronary artery disease	A. Baranauskas, A. Peace, A. Kibarskis, J. Shannon, V. Abraitis, V. Bajoras, V. Bilkis, A. Aidietis, A. Laucevicius and G. Davidavicius	2016		Yes	Duplication
346	Relationship between stent expansion and fractional flow reserve after percutaneous coronary intervention: a post hoc analysis of the DOCTORS trial	S. Belguidoum, N. Meneveau, P. Motreff, P. Ohlman, M. M. Boussaada, J. Silvain, B. Guillon, V. Descotes-Genon, Y. Lefrançois, O. Morel and N. Amabile	2021		Yes	Duplication
347	State of the art: coronary angiography	C. Collet, M. J. Grundeken, T. Asano, Y. Onuma, W. Wijns and P. W. Serruys	2017		Yes	Not satisfy with inclusion criteria
348	Non-culprit lesions detected during primary PCI: treat invasively or follow the guidelines?	J. H. Dambrink, J. P. Debrauwere, A. W. van 't Hof, J. P. Ottervanger, A. T. Gosselink, J. C. Hoorntje, M. J. de Boer and H. Suryapranata	2010		Yes	Duplication
349	Long-term outcome of FFR-guided PCI for stable coronary artery disease in daily clinical practice: a propensity score-matched landmark analysis	O. De Backer, L. Biasco, J. Lønborg, F. Pedersen, L. Holmvang, H. Kelbaek, S. Arnous, K. Saunamäki, S. Helqvist, J. Kastrup, E. Jørgensen and T. Engstrøm	2016		Yes	Duplication
350	Characterisation of lesions undergoing ischaemia-driven revascularisation after complete revascularisation versus culprit lesion only in patients with STEMI and multivessel disease: a DANAMI-3-PRIMULTI substudy	O. De Backer, J. Lønborg, S. Helqvist, J. Warnøe, L. Kløvgaard, L. Holmvang, F. Pedersen, H. H. Tilsted, B. Raungaard, E. Jørgensen, L. Køber, D. E. Høfsten, H. Kelbæk and T. Engstrøm	2019		Yes	Duplication
351	Coronary vasomotor function and myocardial flow with bioresorbable vascular scaffolds or everolimus-eluting metallic stents: a randomised trial	J. Gomez-Lara, N. Salvatella, R. Romaguera, S. Brugaletta, M. Ñato, G. Roura, J. L. Ferreiro, L. Teruel, M. Gracida, M. Sabate, B. Vaquerizo, À. Cequier and J. A. Gomez-Hospital	2020		Yes	Not satisfy with inclusion criteria
352	Personalised fractional flow reserve: a novel concept to optimise myocardial revascularisation	R. C. Gosling, P. D. Morris, P. V. Lawford, D. R. Hose and J. P. Gunn	2019		Yes	Not satisfy with inclusion criteria
353	Clinical outcomes of Fractional Flow Reserve-Guided Percutaneous Coronary Intervention By Coronary Flow Capacity Status in Stable Lesions	R. Hamaya, J. M. Lee, M. Hoshino, T. Yonetsu, B. K. Koo, J. Escaned and T. Kakuta	2021		Yes	Duplication
354	Fractional flow reserve and the index of microvascular resistance in patients with acute coronary syndromes	B. Hennigan, J. Layland, W. F. Fearon and K. G. Oldroyd	2014		Yes	Duplication
355	Is functional assessment necessary in patients with stable angina?	G. R. Heyndrickx	2010		Yes	Not satisfy with inclusion criteria
356	Quantitative myocardial blush grade reserve during pharmacologic hyperaemia: a way to perform a real wireless fractional flow reserve measurement in patients with coronary artery disease and intermediate coronary lesions	N. P. Hofmann, S. Hardt, M. Erbacher, H. Dickhaus, H. A. Katus and G. Korosoglou	2017		Yes	Not satisfy with inclusion criteria
357	Prognostic value of post-intervention fractional flow reserve after intravascular ultrasound-guided second-generation drug-eluting coronary stenting	M. Hoshino, Y. Kanaji, R. Hamaya, Y. Kanno, M. Hada, M. Yamaguchi, Y. Sumino, E. Usui, A. Sugano, T. Murai, T. Lee, T. Yonetsu and T. Kakuta	2019		Yes	Not satisfy with inclusion criteria
358	Influence of target vessel on prognostic relevance of fractional flow reserve after coronary stenting	D. Hwang, J. M. Lee, H. J. Lee, S. H. Kim, C. W. Nam, J. Y. Hahn, E. S. Shin, A. Matsuo, N. Tanaka, H. Matsuo, S. Y. Lee, J. H. Doh and B. K. Koo	2019		Yes	Not satisfy with inclusion criteria
359	How should I treat a patient with typical angina, typical angiography, negative FFR?	A. Jabs, U. Hink, M. Fineschi, T. Münzel, T. Gori, B. K. Koo, R. Petraco, S. Sen, S. Nijjer and J. E. Davies	2013		Yes	Duplication
360	FFR in bifurcation stenting: what have we learned?	B. K. Koo and B. De Bruyne	2010		Yes	Not satisfy with inclusion criteria
361	Side branch fractional flow reserve measurements after main vessel stenting: a Nordic-Baltic Bifurcation Study III substudy	I. Kumsars, I. Narbute, L. Thuesen, M. Niemelä, T. K. Steigen, K. Kervinen, D. Sondore, N. R. Holm, J. F. Lassen, E. H. Christiansen, M. Maeng, S. Jegere, D. Juhnevica and A. Erglis	2012		Yes	Not satisfy with inclusion criteria
362	Angiography-derived functional assessment of non-culprit coronary stenoses in primary percutaneous coronary intervention	F. M. Lauri, F. Macaya, H. Mejía-Rentería, S. Goto, J. Yeoh, M. Nakayama, A. Quirós, C. Liontou, N. Pareek, A. Fernández-Ortíz, C. Macaya, P. MacCarthy and J. Escaned	2020		Yes	Not satisfy with inclusion criteria
363	Coronary fractional flow reserve in bifurcation stenoses: what have we learned?	J. M. Lee, B. K. Koo, I. Kumsars, N. Curzen, V. Thondapu, P. Barlis and J. Escaned	2015		Yes	Not satisfy with inclusion criteria
364	The impact of fractional flow reserve measurement on clinical outcomes after transradial coronary stenting	M. A. Leesar, A. Satran, V. Yalamanchili, T. Helmy, M. Abdul-Waheed and N. Wongpraparut	2011		Yes	Duplication
365	Three-dimensional quantitative coronary angiography and quantification of jeopardised myocardium to predict functional significance of intermediate coronary artery stenosis	A. M. Leone, A. R. De Caterina, G. L. De Maria, G. Scalone, F. Tagliaferro, A. Gardi, F. Clemente, D. Laezza, E. Basile, P. Cialdella, C. Aurigemma, I. Porto, F. Burzotta, G. Niccoli, C. Trani, A. G. Rebuzzi, A. P. Banning and F. Crea	2015		Yes	Duplication
366	Vessel fractional flow reserve (vFFR) for the assessment of stenosis severity: the FAST II study	K. Masdjedi, N. Tanaka, E. Van Belle, S. Porouchani, A. Linke, F. J. Woitek, A. L. Bartorelli, Z. A. Ali, W. K. den Dekker, J. M. Wilschut, R. Diletti, F. Zijlstra, E. Boersma, N. M. Van Mieghem, E. Spitzer and J. Daemen	2021		Yes	Not satisfy with inclusion criteria
367	Comparison of fractional flow reserve, instantaneous wave-free ratio and a novel technique for assessing coronary arteries with serial lesions	B. N. Modi, H. Rahman, M. Ryan, H. Ellis, A. Pavlidis, S. Redwood, B. Clapp, P. Chowienczyk and D. Perera	2020		Yes	Duplication
368	FFR-guided PCI in STEMI	T. Nishi and W. F. Fearon	2019		Yes	Duplication
369	When and how to perform the provisional approach for distal LM stenting	S. J. Park, J. M. Ahn, N. Foin and Y. Louvard	2015		Yes	Not satisfy with inclusion criteria
370	Comparison of the prognostic value of non-ischaemic fractional flow reserve using intracoronary versus intravenous adenosine	N. V. K. Pothineni, M. M. Edupuganti, A. Almomani, J. Payne, S. Raina, S. Fnu, A. Abualsuod, J. Wong, B. F. Uretsky and A. Hakeem	2018		Yes	Not satisfy with inclusion criteria
371	Fractional flow reserve-guided PCI in patients with and without left ventricular hypertrophy: a DANAMI-3-PRIMULTI substudy	M. Sabbah, L. Nepper-Christensen, J. Lønborg, S. Helqvist, L. Køber, D. E. Høfsten, K. A. Ahtarovski, C. Göransson, K. Kyhl, M. M. Schoos, N. Vejlstrup, H. Kelbæk and T. Engstrøm	2020		Yes	Duplication
372	Fractional flow reserve-guided multivessel angioplasty in myocardial infarction: three-year follow-up with cost benefit analysis of the Compare-Acute trial	P. C. Smits, P. L. Laforgia, M. Abdel-Wahab, F. J. Neumann, G. Richardt, B. Boxma-de Klerk, K. Lunde, C. E. Schotborgh, Z. Piroth, D. Horak, A. Wlodarczak, G. W. Frederix and E. Omerovic	2020		Yes	Duplication
373	Image-based assessment of fractional flow reserve	S. Tu, C. V. Bourantas, B. L. Nørgaard, G. S. Kassab, B. K. Koo and J. H. Reiber	2015		Yes	Duplication
374	Clinical significance of concordance or discordance between fractional flow reserve and coronary flow reserve for coronary physiological indices, microvascular resistance, and prognosis after elective percutaneous coronary intervention	E. Usui, T. Murai, Y. Kanaji, M. Hoshino, M. Yamaguchi, M. Hada, R. Hamaya, Y. Kanno, T. Lee, T. Yonetsu and T. Kakuta	2018		Yes	Not satisfy with inclusion criteria
375	How should I treat a patient with refractory angina and a single stenosis with normal FFR but abnormal CFR?	M. A. van Lavieren, T. P. van de Hoef, K. D. Sjauw, J. J. Piek, A. Ferrara, B. De Bruyne and K. L. Gould	2015		Yes	Not satisfy with inclusion criteria
376	Intracoronary electrocardiogram to guide percutaneous interventions in coronary bifurcations - a proof of concept: the FIESTA (Ffr vs. IcEcgSTA) study	D. Vassilev, L. Dosev, C. Collet, K. Karamfiloff, J. Stoikova, R. Pancheva, M. Shumkova, G. Zlatancheva, V. Naunov, G. Rigatelli, G. S. Kassab, R. J. Gil and P. W. Serruys	2018		Yes	Not satisfy with inclusion criteria
377	How should I treat multiple coronary aneurysms with severe stenoses?	T. Warisawa, T. Naganuma, S. Nakamura, M. Hartmann, M. G. Stoel, J. H. Louwerenburg, M. W. Basalus, C. von Birgelen and B. K. Koo	2015		Yes	Not satisfy with inclusion criteria
378	Real-time colour pictorial radiation monitoring during coronary angiography: effect on patient peak skin and total dose during coronary angiography	S. M. Wilson, A. M. Prasan, A. Virdi, M. Lassere, G. Ison, D. R. Ramsay and J. C. Weaver	2016		Yes	Duplication
379	What are the causes of a suboptimal FFR after coronary stent deployment? Insights from a consecutive series using OCT imaging	M. Wolfrum, G. L. De Maria, S. Benenati, J. Langrish, A. J. Lucking, K. M. Channon, R. K. Kharbanda and A. P. Banning	2018		Yes	Duplication
380	Plaque sealing and passivation with a mechanical self-expanding low outward force nitinol vShield device for the treatment of IVUS and OCT-derived thin cap fibroatheromas (TCFAs) in native coronary arteries: report of the pilot study vShield Evaluated at Cardiac hospital in Rotterdam for Investigation and Treatment of TCFA (SECRITT)	J. J. Wykrzykowska, R. Diletti, J. L. Gutierrez-Chico, R. J. van Geuns, W. J. van der Giessen, S. Ramcharitar, H. E. Duckers, C. Schultz, P. de Feyter, M. van der Ent, E. Regar, P. de Jaegere, H. M. Garcia-Garcia, R. Pawar, N. Gonzalo, J. Ligthart, J. de Schepper, N. van den Berg, K. Milewski, J. F. Granada and P. W. Serruys	2012		Yes	Not satisfy with inclusion criteria
381	One-year clinical outcome of angiography, fractional flow reserve and instantaneous wave-free ratio guided percutaneous coronary intervention: A PRISMA-compliant meta-analysis	S. Baumann, K. S. E. Mueller, S. Hetjens, F. Eder, A. C. Schaefer, T. Becher, M. Borggrefe, I. Akin and D. Loßnitzer	2019		Yes	Duplication
382	Functional assessment of coronary stenosis: an overview of available techniques. Is quantitative flow ratio a step to the future?	A. Cesaro, F. Gragnano, D. Di Girolamo, E. Moscarella, V. Diana, I. Pariggiano, A. Alfieri, R. Perrotta, P. Golino, F. Cesaro, G. Mercone, G. Campo and P. Calabrò	2018		Yes	Duplication
383	Fractional flow reserve in 2017: current data and everyday practice	J. J. Coughlan, C. MacDonnell, S. Arnous and T. J. Kiernan	2017		Yes	Not satisfy with inclusion criteria
384	Role of intravascular ultrasound in unprotected left main percutaneous coronary intervention	P. Das and I. Meredith	2007		Yes	Duplication
385	Fractional flow reserve (FFR) as a guide to treat coronary artery disease	F. Mangiacapra, E. Bressi, A. Sticchi, C. Morisco and E. Barbato	2018		Yes	Not satisfy with inclusion criteria
386	Computed Tomography Coronary Angiography and Computational Fluid Dynamics Based Fractional Flow Reserve Before and After Percutaneous Coronary Intervention	G. Chandola, J. M. Zhang, R. S. Tan, P. Chai, L. Teo, J. C. Allen, R. Low, W. Huang, S. Leng, J. M. Fam, C. Y. Chin, G. S. Kassab, A. F. H. Low, S. Y. Tan, T. Chua, S. T. Lim and L. Zhong	2021		Yes	Not satisfy with inclusion criteria
387	Agreement of Angiography-Derived and Wire-Based Fractional Flow Reserves in Percutaneous Coronary Intervention	H. Ai, N. Zheng, L. Li, G. Yang, H. Li, G. Tang, Q. Zhou, H. Zhang, X. Yu, F. Xu, Y. Zhao and F. Sun	2021		Yes	Not satisfy with inclusion criteria
388	Guiding Myocardial Revascularization by Algorithmic Interpretation of FFR Pullback Curves: A Proof of Concept Study	J. F. Argacha, J. Decamp, B. Vandeloo, D. Babin, S. Lochy, K. Van den Bussche, Q. de Hemptinne, P. Xaplanteris, J. Magne, P. Segers and B. Cosyns	2021		Yes	Duplication
389	Perspectives on Imaging the Left Main Coronary Artery Using Intravascular Ultrasound and Optical Coherence Tomography	H. C. Lowe	2014		Yes	Duplication
390	Quantitative flow ratio as a new tool for angiography-based physiological evaluation of coronary artery disease: a review	E. Cerrato, H. Mejía-Rentería, A. Franzè, G. Quadri, D. Belliggiano, S. Biscaglia, L. Lo Savio, F. Spataro, A. Erriquez, F. Giacobbe, C. Vergara-Uzcategui, D. di Girolamo, M. Tebaldi, F. Varbella, G. Campo and J. Escaned	2021		Yes	Not satisfy with inclusion criteria
391	Fractional flow reserve assessment of the unprotected left main artery: a case of the cart before the horse?	J. O. Ormerod and S. Ramcharitar	2013		Yes	Not satisfy with inclusion criteria
392	Percutaneous coronary intervention versus medical therapy in patients with angina and grey-zone fractional flow reserve values: a randomised clinical trial	B. Hennigan, C. Berry, D. Collison, D. Corcoran, H. Eteiba, R. Good, M. McEntegart, S. Watkins, J. D. McClure, K. Mangion, T. J. Ford, M. C. Petrie, S. Hood, P. Rocchiccioli, A. Shaukat, M. Lindsay and K. G. Oldroyd	2020		Yes	Duplication
393	Clinical and prognostic value of poststenting fractional flow reserve in acute coronary syndromes	S. Kasula, S. K. Agarwal, Y. Hacioglu, N. K. Pothineni, S. Bhatti, Z. Ahmed, B. Uretsky and A. Hakeem	2016		Yes	Not satisfy with inclusion criteria
394	Recurrent myocardial infarction in a 50-year-old woman	I. Mactier, J. R. Dalzell and D. Carrick	2019		Yes	Duplication
395	Inverse prognostic value of post-percutaneous coronary intervention fractional flow reserve in patients with non-ST segment elevation myocardial infarction	M. A. Nadir	2017		Yes	Duplication
396	Improvement in coronary haemodynamics after percutaneous coronary intervention: assessment using instantaneous wave-free ratio	S. S. Nijjer, S. Sen, R. Petraco, R. Sachdeva, F. Cuculi, J. Escaned, C. Broyd, N. Foin, N. Hadjiloizou, R. A. Foale, I. Malik, G. W. Mikhail, A. S. Sethi, M. Al-Bustami, R. R. Kaprielian, M. A. Khan, C. S. Baker, M. F. Bellamy, A. D. Hughes, J. Mayet, R. K. Kharbanda, C. Di Mario and J. E. Davies	2013		Yes	Duplication
397	Normalisation of abnormal coronary fractional flow reserve associated with myocardial bridging using an intracoronary stent	B. D. Prendergast, F. Kerr and I. R. Starkey	2000		Yes	Not satisfy with inclusion criteria
398	Monocyte toll-like receptor 2 and 4 responses and expression following percutaneous coronary intervention: association with lesion stenosis and fractional flow reserve	D. Versteeg, I. E. Hoefer, A. H. Schoneveld, D. P. de Kleijn, E. Busser, C. Strijder, M. Emons, P. R. Stella, P. A. Doevendans and G. Pasterkamp	2008		Yes	Duplication
399	Fractional flow reserve versus angiography for guiding percutaneous coronary intervention: a meta-analysis	D. Zhang, S. Lv, X. Song, F. Yuan, F. Xu, M. Zhang, S. Yan and X. Cao	2015		Yes	Duplication
400	Is Fractional Flow Reserve Useful in Assessing Coronary Artery Fistula: A Case-Based Discussion and Review	S. Hayman, A. Goela and S. Lavi	2019		Yes	Not satisfy with inclusion criteria
401	A Practical Guide for Fractional Flow Reserve Guided Revascularisation	A. R. Ihdayhid, A. Yong, R. Harper, J. Rankin, C. Wong, A. J. Brown, M. Leung and B. Ko	2018		Yes	Not satisfy with inclusion criteria
402	Integrated coronary physiology in percutaneous intervention: a new paradigm in interventional cardiology	J. Layland, A. M. Macisaac, A. T. Burns, R. J. Whitbourn and A. M. Wilson	2011		Yes	Not satisfy with inclusion criteria
403	Development of a Porcine Model of Coronary Stenosis Using Fully Percutaneous Techniques Suitable For Performing Cardiac Computed Tomography, CT-Perfusion Imaging and Fractional Flow Reserve	R. Poulter, D. A. Wood, A. Starovoytov, S. Smith, M. Chitsaz and J. Mayo	2019		Yes	Not satisfy with inclusion criteria
404	Safety and Long-Term Clinical Outcomes of Fractional Flow Reserve Guided Coronary Revascularisation	T. G. Scully, L. Toner, J. Yeoh, O. Farouque, M. B. Yudi, M. Horrigan and D. J. Clark	2021		Yes	Not satisfy with inclusion criteria
405	Improving the quality of percutaneous revascularisation in patients with multivessel disease in Australia: cost-effectiveness, public health implications, and budget impact of FFR-guided PCI	U. Siebert, M. Arvandi, R. M. Gothe, B. Bornschein, D. Eccleston, D. L. Walters, J. Rankin, B. De Bruyne, W. F. Fearon, N. H. Pijls and R. Harper	2014		Yes	Not satisfy with inclusion criteria
406	Radiation exposure with the radial approach for diagnostic coronary angiography in a centre previously performing purely the femoral approach	A. Vlachadis Castles, M. Asrar Ul Haq, P. Barlis, F. A. Ponnuthurai, C. C. Lim, N. Mehta and W. J. van Gaal	2014		Yes	Not satisfy with inclusion criteria
407	Clinical features of potential after-effects of percutaneous coronary intervention in the treatment of silent myocardial ischemia	S. Doi, M. Suzuki, T. Funamizu, I. Takamisawa, T. Tobaru, H. Daida and M. Isobe	2019		Yes	Not satisfy with inclusion criteria
408	The diagnostic performance of on-site workstation-based computed tomography-derived fractional flow reserve. Comparison with myocardium perfusion imaging	R. Fukuoka, T. Kawasaki, K. Umeji, T. Okonogi and N. Koga	2021		Yes	Not satisfy with inclusion criteria
409	High-sensitivity cardiac troponin decrease after percutaneous coronary intervention in patients with stable coronary artery disease	R. Hamaya, T. Horie, T. Yonetsu, A. Sugano, Y. Kanaji, E. Usui, M. Hoshino, M. Yamaguchi, H. Ohya, Y. Sumino, M. Hada, H. Hirano, Y. Kanno, H. Yuki, K. Hirao and T. Kakuta	2019		Yes	Not satisfy with inclusion criteria
410	Plaque modification and stabilization after paclitaxel-coated balloon treatment for de novo coronary lesions	A. Y. Her, E. S. Shin, J. H. Chung, Y. H. Kim, S. Garg, J. M. Lee, J. H. Doh, C. W. Nam and B. K. Koo	2019		Yes	Not satisfy with inclusion criteria
411	Determinants of insufficient improvement in fractional flow reserve following percutaneous coronary intervention	K. Hirai, T. Kawasaki, K. Sakakura, T. Soejima, K. Kajiyama, Y. Fukami, K. Haraguchi, T. Okonogi, R. Fukuoka, Y. Orita, K. Umeji, H. Koga and H. Yamabe	2020		Yes	Not satisfy with inclusion criteria
412	Influence of visual-functional mismatch on coronary flow profiles after percutaneous coronary intervention: a propensity score-matched analysis	M. Hoshino, T. Yonetsu, T. Murai, Y. Kanaji, E. Usui, M. Hada, R. Hamaya, Y. Kanno, T. Lee and T. Kakuta	2018		Yes	Not satisfy with inclusion criteria
413	Utility of myocardial fractional flow reserve for prediction of restenosis following sirolimus-eluting stent implantation	H. Ishii, T. Kataoka, Y. Kobayashi, T. Tsumori, H. Takeshita, R. Matsumoto, N. Shirai, H. Nishioka, T. Hasegawa, S. Nakata, Y. Shimada, S. Ehara, T. Muro and M. Yoshiyama	2011		Yes	Duplication
414	Fractional flow reserve-guided percutaneous coronary intervention for an intermediate stenosis complicated by a coronary-to-pulmonary artery fistula	T. Ito, S. Murai, H. Fujita, T. Tani and N. Ohte	2016		Yes	Not satisfy with inclusion criteria
415	Relationship between adenosine A2a receptor polymorphism rs5751876 and fractional flow reserve during percutaneous coronary intervention	M. Nardin, M. Verdoia, F. Negro, H. Suryapranata, E. Khedi and G. De Luca	2020		Yes	Not satisfy with inclusion criteria
416	Relationship of quantitative flow ratio after second-generation drug-eluting stent implantation to clinical outcomes	N. Suzuki, S. Nishide, T. Kimura, T. Aoyagi, K. Kanamori, Y. Shiratori, N. Hayami, Y. Murakawa and K. Kozuma	2020		Yes	Not satisfy with inclusion criteria
417	Noninvasive estimation of Fraction Flow Reserve (FFR): The first real-time FFRangio™ application in Greece	P. E. Papakonstantinou, I. Apostolou, L. Papathanasiou, P. Papagikas, M. Hamilos, C. Aggeli, A. Spanos and A. Milkas	2019		Yes	Not satisfy with inclusion criteria
418	[Coronary physiology in the catheter laboratory]	S. Baumann, W. Bojara, H. Post, T. Rudolph, T. Schäufele, P. Ong, R. Lehmann and C. von Zur Mühlen	2021		Yes	Not satisfy with inclusion criteria
419	[Instantaneous wave-free ratio (iFR®) in patients with coronary artery disease]	S. Baumann, A. C. Schaefer, A. Hohneck, K. Mueller, T. Becher, M. Behnes, M. Renker, M. Borggrefe, I. Akin and D. Lossnitzer	2018		Yes	Duplication
420	Fractional flow reserve and frequency of PCI in patients with coronary artery disease	O. Dörr, C. Liebetrau, M. Weferling, F. Hoffmann, N. Forderer, T. Keller, N. Boeder, F. Blachutzik, S. Keranov, P. Bauer, T. Bauer, C. W. Hamm and H. Nef	2020		Yes	Not satisfy with inclusion criteria
421	[Percutaneous coronary intervention versus bypass surgery in patients with diabetes and multivessel coronary disease. Coronary revascularization after FREEDOM]	R. Dörr, J. Stumpf, J. Dalibor, G. Simonis and S. G. Spitzer	2014		Yes	Not satisfy with inclusion criteria
422	[Modern angiographic diagnostic techniques in the catheter laboratory]	H. Rittger, A. M. Sinha and J. Brachmann	2011		Yes	Duplication
423	Value of FFR in clinical practice	A. Mehra and B. Mohan	2015		Yes	Not satisfy with inclusion criteria
424	Long-term outcomes following left main bifurcation stenting in Indian population-Analysis based on SYNTAX I and II scores	A. A. Pillai, V. S. Gousy, H. Kottyath, S. Satheesh, R. Selvaraj and B. Jayaraman	2018		Yes	Duplication
425	Clinical Outcomes of patients with coronary artery disease who underwent FFR evaluation of intermediate coronary lesionS- COFFRS study	S. Prasad, S. Harikrishnan, G. Sanjay, S. P. Abhilash, S. Bijulal, M. N. Krishna Kumar, J. Tharakan and V. K. Ajit Kumar	2017		Yes	Not satisfy with inclusion criteria
426	Physiological evaluation of the provisional side-branch intervention strategy for bifurcation lesions using instantaneous wave-free ratio	M. Shaheen, M. Mokarrab, A. Youssef, M. Aref, A. I. Abushouk, A. Elmaraezy and A. Almasswary	2018		Yes	Duplication
427	Patients with Moderate Non-Culprit Coronary Lesions of Recent Acute Coronary Syndrome	A. Ahres, B. Jablonkai, Á. Schrancz, Z. Balogh, A. Kenessey, T. Baranyai, Á. Őze, Z. Szigeti, G. Rubóczky, B. Nagybaczoni, A. Apor, J. Simon, B. Szilveszter, M. Kolossváry, B. Merkely, P. Maurovich-Horvat and P. Andrássy	2021		Yes	Not satisfy with inclusion criteria
428	Single coronary artery with subsequent coursing of right coronary artery between aorta and pulmonary artery: fractional flow reserve of the anomalous artery guiding the treatment	N. Sayar, S. Terzi, T. Akbulut, T. Bilsel, M. Ergelen, L. Orhan, N. Cakmak and K. Yesilcimen	2005		Yes	Duplication
429	Safety of guidewire-based measurement of fractional flow reserve and the index of microvascular resistance using intravenous adenosine in patients with acute or recent myocardial infarction	N. Ahmed, J. Layland, D. Carrick, M. C. Petrie, M. McEntegart, H. Eteiba, S. Hood, M. Lindsay, S. Watkins, A. Davie, A. Mahrous, J. Carberry, V. Teng, A. McConnachie, N. Curzen, K. G. Oldroyd and C. Berry	2016		Yes	Duplication
430	Fractional flow reserve: A useful tool for interventionists which should be used with caution!	D. Buccheri, S. Sorce, D. Piraino and G. Andolina	2016		Yes	Not satisfy with inclusion criteria
431	Assessment of stent edge dissections by fractional flow reserve	J. H. Chung, S. H. Ann, B. K. Koo, C. W. Nam, J. H. Doh, G. B. Singh, H. I. Kim and E. S. Shin	2015		Yes	Not satisfy with inclusion criteria
432	Coronary microvascular dysfunction in patients with stable coronary artery disease: The CE-MARC 2 coronary physiology sub-study	D. Corcoran, R. Young, D. Adlam, A. McConnachie, K. Mangion, D. Ripley, D. Cairns, J. Brown, C. Bucciarelli-Ducci, A. Baumbach, R. Kharbanda, K. G. Oldroyd, G. P. McCann, J. P. Greenwood and C. Berry	2018		Yes	Not satisfy with inclusion criteria
433	Feasibility of coronary angiogram-derived vessel fractional flow reserve in the setting of standard of care percutaneous coronary intervention and its correlation with invasive FFR	P. Ely Pizzato, A. J. Samdani, A. Vergara-Martel, L. A. Palma Dallan, G. Tensol Rodrigues Pereira, E. Zago, V. Zimin and H. Grando Bezerra	2020		Yes	Duplication
434	Comparison of interventional cardiology in two European countries: a nationwide Internet based registry study	T. Gudnason, G. S. Gudnadottir, B. Lagerqvist, K. Eyjolfsson, T. Nilsson, G. Thorgeirsson, G. Thorgeirsson, K. Andersen and S. James	2013		Yes	Not satisfy with inclusion criteria
435	Relationship between fractional flow reserve and residual plaque volume and clinical outcomes after optimal drug-eluting stent implantation: insight from intravascular ultrasound volumetric analysis	T. Ito, T. Tani, H. Fujita and N. Ohte	2014		Yes	Not satisfy with inclusion criteria
436	Efficacy of pressure parameters obtained during contrast medium-induced submaximal hyperemia in the functional assessment of intermediate coronary stenosis	Y. Kanaji, T. Murai, T. Lee, J. Matsuda, E. Usui, M. Araki, T. Niida, S. Ichijo, R. Hamaya, T. Yonetsu, S. Kimura and T. Kakuta	2016		Yes	Duplication
437	The impact of left ventricular ejection fraction on fractional flow reserve: Insights from the FAME (Fractional flow reserve versus Angiography for Multivessel Evaluation) trial	Y. Kobayashi, P. A. Tonino, B. De Bruyne, H. M. Yang, H. S. Lim, N. H. Pijls and W. F. Fearon	2016		Yes	Duplication
438	Impact of right atrial pressure on decision-making using fractional flow reserve (FFR) in elective percutaneous intervention	J. Layland, A. M. Wilson, R. J. Whitbourn, A. T. Burns, J. Somaratne, G. Leitl and A. I. Macisaac	2013		Yes	Not satisfy with inclusion criteria
439	Post PCI FFR: More questions than answers?	A. M. Leone	2020		Yes	Duplication
440	Prognostic impact of FFR/contrast FFR discordance	A. M. Leone, M. Arioti, P. Cialdella, R. Vergallo, G. Zimbardo, S. Migliaro, G. Anastasia, F. Di Giusto, D. Galante, E. Basile, F. L. Pepe, C. Ierardi, D. D'Amario, F. Burzotta, C. Aurigemma, G. Niccoli, C. Trani and F. Crea	2021		Yes	Not satisfy with inclusion criteria
441	The impact of age on fractional flow reserve-guided percutaneous coronary intervention: a FAME (Fractional Flow Reserve versus Angiography for Multivessel Evaluation) trial substudy	H. S. Lim, P. A. Tonino, B. De Bruyne, A. S. Yong, B. K. Lee, N. H. Pijls and W. F. Fearon	2014		Yes	Duplication
442	Mismatch between morphological and functional assessment of the length of coronary artery disease	M. Lodi Rizzini, S. Nagumo, D. Gallo, J. Sonck, T. Mizukami, F. D'Ascenzo, D. Buytaert, U. Morbiducci, B. De Bruyne, C. Chiastra and C. Collet	2021		Yes	Not satisfy with inclusion criteria
443	Navvus FFR to reduce CONTRAst, Cost and radiaTion (CONTRACT); insights from a single-centre clinical and economical evaluation with the RXi Rapid-Exchange FFR device	K. Masdjedi, N. M. Van Mieghem, R. Diletti, R. J. van Geuns, P. de Jaegere, E. Regar, F. Zijlstra, R. T. van Domburg and J. Daemen	2017		Yes	Not satisfy with inclusion criteria
444	When should fractional flow reserve be performed to assess the significance of borderline coronary artery lesions: Derivation of a simplified scoring system	F. A. Matar, S. Falasiri, C. B. Glover, A. Khaliq, C. C. Leung, J. Mroue and G. Ebra	2016		Yes	Not satisfy with inclusion criteria
445	Blood haemoglobin, renal insufficiency, fractional flow reserve and plasma NT-proBNP is associated with index of microcirculatory resistance in chronic coronary syndrome	N. Östlund-Papadogeorgos, C. Ekenbäck, F. Jokhaji, H. Mir-Akbari, N. Witt, T. Jernberg, H. Wallén, R. Linder, M. Törnerud, B. A. Samad and J. Persson	2020		Yes	Not satisfy with inclusion criteria
446	Successful percutaneous coronary intervention for multivessel stenosis complicated by a huge coronary artery fistula with the combined physiology and intracoronary anatomy techniques	F. Ouyang, M. Chen, T. Yi, M. Wu, H. Peng, H. Huang, H. Huang and S. Zhou	2015		Yes	Duplication
447	Comparative efficacy testing - fractional flow reserve by coronary computed tomography for the evaluation of patients with stable chest pain	R. Rajani, J. Webb, A. Marciniak and R. Preston	2015		Yes	Not satisfy with inclusion criteria
448	Comparison of resting distal to aortic coronary pressure with angiography-based quantitative flow ratio	B. E. Stähli, A. Erbay, J. Steiner, J. Klotsche, H. C. Mochmann, C. Skurk, A. Lauten, U. Landmesser and D. M. Leistner	2019		Yes	Duplication
449	Diagnostic performance of angiography-based quantitative flow ratio for the identification of myocardial ischemia as assessed by (13)N-ammonia myocardial perfusion imaging positron emission tomography	M. Strähl, M. Schindler, L. S. Keller, E. Holy, P. Jakob, P. T. Siegrist, C. Templin, W. Maier, R. R. Buechel, P. A. Kaufmann, C. Gebhard and B. E. Stähli	2020		Yes	Not satisfy with inclusion criteria
450	Impact of intravascular ultrasound findings in patients with a post PCI fractional flow reserve ≤0.85 on 2 year clinical outcome	L. J. C. van Zandvoort, K. Masdjedi, T. Neleman, M. N. Tovar Forero, J. Wilschut, W. den Dekker, P. P. T. de Jaegere, R. Diletti, F. Zijlstra, N. M. Van Mieghem and J. Daemen	2020		Yes	Not satisfy with inclusion criteria
451	Automated calcium scores collected during myocardial perfusion imaging improve identification of obstructive coronary artery disease	M. Dekker, F. Waissi, I. E. M. Bank, N. Lessmann, I. Išgum, B. K. Velthuis, A. M. Scholtens, G. E. Leenders, G. Pasterkamp, D. P. V. de Kleijn, L. Timmers and A. Mosterd	2020		Yes	Duplication
452	Oncostatin M is a novel biomarker for coronary artery disease - A possibility as a screening tool of silent myocardial ischemia for diabetes mellitus	S. Ikeda, K. Sato, M. Takeda, K. Miki, K. Aizawa, T. Takada, K. Fukuda and N. Shiba	2021		Yes	Not satisfy with inclusion criteria
453	Ability of FFR-CT to detect the absence of hemodynamically significant lesions in patients with high-risk NSTE-ACS admitted in the emergency department with chest pain, study design and rationale	D. Meier, I. Skalidis, B. De Bruyne, S. D. Qanadli, D. Rotzinger, E. Eeckhout, C. Collet, O. Muller and S. Fournier	2020		Yes	Not satisfy with inclusion criteria
454	Measurement of the blood flow rate and velocity in coronary artery stenosis using intracoronary frequency domain optical coherence tomography: Validation against fractional flow reserve	H. Zafar, F. Sharif and M. J. Leahy	2014		Yes	Duplication
455	Severe in-stent restenosis missed by coronary CT angiography and accurately detected with FFR(CT)	D. Andreini, S. Mushtaq, G. Pontone, C. Rogers, M. Pepi and A. L. Bartorelli	2017		Yes	Not satisfy with inclusion criteria
456	Adequate patient selection for coronary revascularization: an overview of current methods used in daily clinical practice	S. A. Chamuleau, B. L. van Eck-Smit, M. Meuwissen and J. J. Piek	2002		Yes	Duplication
457	Comparison of fractional flow reserve and angiographic characteristics after balloon angioplasty in de novo coronary lesions	J. H. Chung, K. E. Lee, A. Y. Her, J. M. Lee, J. H. Doh, C. W. Nam, B. K. Koo and E. S. Shin	2019		Yes	Not satisfy with inclusion criteria
458	Instantaneous wave-free ratio-guided paclitaxel-coated balloon treatment for de novo coronary lesions	J. H. Chung, E. S. Shin, A. Y. Her, J. M. Lee, J. H. Doh, C. W. Nam and B. K. Koo	2020		Yes	Not satisfy with inclusion criteria
459	Fractional flow reserve: a clinical perspective	D. Corcoran, B. Hennigan and C. Berry	2017		Yes	Not satisfy with inclusion criteria
460	Feasibility and diagnostic reliability of quantitative flow ratio in the assessment of non-culprit lesions in acute coronary syndrome	A. Erbay, L. Penzel, Y. S. Abdelwahed, J. Klotsche, A. S. Schatz, J. Steiner, A. Haghikia, U. Landmesser, B. E. Stähli and D. M. Leistner	2021		Yes	Not satisfy with inclusion criteria
461	Tc-99m sestamibi single photon emission computed tomography for guiding percutaneous coronary intervention in patients with multivessel disease: a comparison with quantitative coronary angiography and fractional flow reserve	S. Förster, J. Rieber, C. Ubleis, M. Weiss, P. Bartenstein, P. Cumming, V. Klauss and M. Hacker	2010		Yes	Not satisfy with inclusion criteria
462	Paclitaxel-coated balloon treatment for functionally nonsignificant residual coronary lesions after balloon angioplasty	A. Y. Her, E. S. Shin, J. M. Lee, S. Garg, J. H. Doh, C. W. Nam and B. K. Koo	2018		Yes	Not satisfy with inclusion criteria
463	Clinical outcomes of complete revascularization using either angiography-guided or fractional flow reserve-guided drug-eluting stent implantation in non-culprit vessels in ST elevation myocardial infarction patients: insights from a study based on a systematic review and meta-analysis	A. Hideo-Kajita, H. M. Garcia-Garcia, K. O. Kuku, S. S. Beyene, V. Azizi, Y. F. Meirovich, G. D. Melaku, A. Dheendsa, E. J. Brathwaite, S. Desale, M. Soud, K. Dan, Y. Ozaki, R. Waksman and M. Lipinski	2018		Yes	Not satisfy with inclusion criteria
464	The relationship between myocardial SPECT and fractional flow reserve: is it drifting apart?	M. Rees	2010		Yes	Not satisfy with inclusion criteria
465	Utilization of frequency domain optical coherence tomography and fractional flow reserve to assess intermediate coronary artery stenoses: conciliating anatomic and physiologic information	G. T. Stefano, H. G. Bezerra, G. Attizzani, D. Chamié, E. Mehanna, H. Yamamoto and M. A. Costa	2011		Yes	Not satisfy with inclusion criteria
466	Clinical implication of QFR in patients with ST-segment elevation myocardial infarction after drug-eluting stent implantation	J. Tang, J. Chu, H. Hou, Y. Lai, S. Tu, F. Chen, Y. Yao, Z. Ye, Y. Gao, Y. Mao, S. Zhuang and X. Liu	2021		Yes	Not satisfy with inclusion criteria
467	Accuracy and reproducibility of fast fractional flow reserve computation from invasive coronary angiography	A. R. van Rosendael, G. Koning, A. C. Dimitriu-Leen, J. M. Smit, J. M. Montero-Cabezas, F. van der Kley, J. W. Jukema, J. H. C. Reiber, J. J. Bax and A. Scholte	2017		Yes	Not satisfy with inclusion criteria
468	Coronary pressure and FFR predict long-term outcome after PTCA	G. J. Bech, B. De Bruyne, T. Akasaka, F. Liïstro, H. J. Bonnier, J. J. Koolen and N. H. Pijls	2001		Yes	Not satisfy with inclusion criteria
469	Discrepancy between morphologic and functional criteria of optimal stent deployment using intravascular ultrasound and pressure derived myocardial fractional flow reserve	H. U. Stempfle, A. König, E. Drescher, U. Siebert and V. Klauss	2005		Yes	Not satisfy with inclusion criteria
470	Comparison of the Characteristics of Coronary Interventions Performed During Day and Night Shifts in Patients with Acute Myocardial Infarction	M. Chyrchel, T. Gallina, O. Szafrański, Ł. Rzeszutko, A. Surdacki and S. Bartuś	2020		Yes	Not satisfy with inclusion criteria
471	Cost utility of fractional flow reserve-guided percutaneous coronary intervention in multivessel coronary artery disease in Brazil	S. F. Stella, C. A. Polanczyk, M. Arvandi and U. Siebert	2019		Yes	Not satisfy with inclusion criteria
472	Should computed tomography angiography supersede invasive coronary angiography for the evaluation of graft patency following coronary artery bypass graft surgery?	J. Gabriel, S. Klimach, P. Lang and D. Hildick-Smith	2015		Yes	Not satisfy with inclusion criteria
473	The role of fractional flow reserve in coronary artery bypass graft surgery: a meta-analysis	S. Jayakumar, R. Bilkhu, S. Ayis, J. Nowell, R. Bogle and M. Jahangiri	2020		Yes	Duplication
474	Feasibility of planning coronary artery bypass grafting based only on coronary computed tomography angiography and CT-derived fractional flow reserve: a pilot survey of the surgeons involved in the randomized SYNTAX III Revolution trial	J. Sonck, Y. Miyazaki, C. Collet, Y. Onuma, T. Asano, K. Takahashi, N. Kogame, Y. Katagiri, R. Modolo, P. W. Serruys, A. L. Bartorelli, D. Andreini, T. Doenst, J. P. Maureira, A. Plass, M. La Meir and G. Pompillio	2019		Yes	Duplication
475	The Anatomic-Functional Duality of So-called 'Significant' Atherosclerotic Stenosis - Update on Invasive Diagnostic Strategies in Coronaropathy	G. Finet and G. Rioufol	2013		Yes	Duplication
476	In-stent Restenosis	M. S. Lee and G. Banka	2016		Yes	Duplication
477	Computed Tomography Fractional Flow Reserve to Guide Coronary Angiography and Intervention	R. C. Mathew, M. Gottbrecht and M. Salerno	2018		Yes	Duplication
478	The Concept of Functional Percutaneous Coronary Intervention: Why Physiologic Lesion Assessment Is Integral to Coronary Angiography	D. S. Moin and A. Jeremias	2015		Yes	Not satisfy with inclusion criteria
479	Physiology over Angiography to Determine Lesion Severity: the FAME Trials	R. V. Parikh and W. F. Fearon	2020		Yes	Not satisfy with inclusion criteria
480	Clinical Outcomes Data for Instantaneous Wave-Free Ratio-Guided Percutaneous Coronary Intervention	M. Younus and A. H. Seto	2019		Yes	Not satisfy with inclusion criteria
481	Precluding Revascularization in Stable Coronary Disease: The Power of Double Negatives	A. Ahmadi and J. Narula	2018		Yes	Not satisfy with inclusion criteria
482	Fractional flow reserve-guided stent therapy for multivessel disease: taking a closer look	R. J. Applegate	2010		Yes	Duplication
483	A Prospective Natural History Study of Coronary Atherosclerosis Using Fractional Flow Reserve	E. Barbato, G. G. Toth, N. P. Johnson, N. H. Pijls, W. F. Fearon, P. A. Tonino, N. Curzen, Z. Piroth, G. Rioufol, P. Jüni and B. De Bruyne	2016		Yes	Not satisfy with inclusion criteria
484	Long-term follow-up after deferral of percutaneous transluminal coronary angioplasty of intermediate stenosis on the basis of coronary pressure measurement	G. J. Bech, B. De Bruyne, H. J. Bonnier, J. Bartunek, W. Wijns, K. Peels, G. R. Heyndrickx, J. J. Koolen and N. H. Pijls	1998		Yes	Duplication
485	Long-term clinical outcome after fractional flow reserve-guided percutaneous coronary intervention in patients with multivessel disease	A. Berger, K. J. Botman, P. A. MacCarthy, W. Wijns, J. Bartunek, G. R. Heyndrickx, N. H. Pijls and B. De Bruyne	2005		Yes	Duplication
486	VERIFY (VERification of Instantaneous Wave-Free Ratio and Fractional Flow Reserve for the Assessment of Coronary Artery Stenosis Severity in EverydaY Practice): a multicenter study in consecutive patients	C. Berry, M. van 't Veer, N. Witt, P. Kala, O. Bocek, S. A. Pyxaras, J. D. McClure, W. F. Fearon, E. Barbato, P. A. Tonino, B. De Bruyne, N. H. Pijls and K. G. Oldroyd	2013		Yes	Duplication
487	Impact of microvascular obstruction on the assessment of coronary flow reserve, index of microcirculatory resistance, and fractional flow reserve after ST-segment elevation myocardial infarction	F. Cuculi, G. L. De Maria, P. Meier, E. Dall'Armellina, A. R. de Caterina, K. M. Channon, B. D. Prendergast, R. P. Choudhury, J. C. Forfar, R. K. Kharbanda and A. P. Banning	2014		Yes	Duplication
488	FAME and coronary stent investigations: is there a kink in the wire?	D. E. Cutlip, R. Mehran and P. Vranckx	2011		Yes	Not satisfy with inclusion criteria
489	The Evolving Future of Instantaneous Wave-Free Ratio and Fractional Flow Reserve	M. Götberg, C. M. Cook, S. Sen, S. Nijjer, J. Escaned and J. E. Davies	2017		Yes	Duplication
490	A Test in Context: Fractional Flow Reserve: Accuracy, Prognostic Implications, and Limitations	A. Jeremias, A. J. Kirtane and G. W. Stone	2017		Yes	Duplication
491	Current concepts of integrated coronary physiology in the catheterization laboratory	M. J. Kern and H. Samady	2010		Yes	Not satisfy with inclusion criteria
492	Prognostic Value of the Residual SYNTAX Score After Functionally Complete Revascularization in ACS	Y. Kobayashi, J. Lønborg, A. Jong, T. Nishi, B. De Bruyne, D. E. Høfsten, H. Kelbæk, J. Layland, C. W. Nam, N. H. J. Pijls, P. A. L. Tonino, J. Warnøe, K. G. Oldroyd, C. Berry, T. Engstrøm and W. F. Fearon	2018		Yes	Duplication
493	The Prognostic Value of Residual Coronary Stenoses After Functionally Complete Revascularization	Y. Kobayashi, C. W. Nam, P. A. Tonino, T. Kimura, B. De Bruyne, N. H. Pijls and W. F. Fearon	2016		Yes	Not satisfy with inclusion criteria
494	Similarity and Difference of Resting Distal to Aortic Coronary Pressure and Instantaneous Wave-Free Ratio	J. M. Lee, J. Park, D. Hwang, C. H. Kim, K. H. Choi, T. M. Rhee, Y. Tong, J. J. Park, E. S. Shin, C. W. Nam, J. H. Doh and B. K. Koo	2017		Yes	Not satisfy with inclusion criteria
495	Functional SYNTAX score for risk assessment in multivessel coronary artery disease	C. W. Nam, F. Mangiacapra, R. Entjes, I. S. Chung, J. W. Sels, P. A. Tonino, B. De Bruyne, N. H. Pijls and W. F. Fearon	2011		Yes	Not satisfy with inclusion criteria
496	Coronary CT Angiography to Guide Treatment Decision Making: Lessons From the SYNTAX II Trial	B. L. Nørgaard, J. Leipsic and S. Achenbach	2018		Yes	Duplication
497	Utilization and Outcomes of Measuring Fractional Flow Reserve in Patients With Stable Ischemic Heart Disease	R. V. Parikh, G. Liu, M. E. Plomondon, T. S. G. Sehested, M. A. Hlatky, S. W. Waldo and W. F. Fearon	2020		Yes	Duplication
498	Fractional flow reserve versus angiography for guiding percutaneous coronary intervention in patients with multivessel coronary artery disease: 2-year follow-up of the FAME (Fractional Flow Reserve Versus Angiography for Multivessel Evaluation) study	N. H. Pijls, W. F. Fearon, P. A. Tonino, U. Siebert, F. Ikeno, B. Bornschein, M. van't Veer, V. Klauss, G. Manoharan, T. Engstrøm, K. G. Oldroyd, P. N. Ver Lee, P. A. MacCarthy and B. De Bruyne	2010		Yes	Repetitive publication
499	Functional measurement of coronary stenosis	N. H. Pijls and J. W. Sels	2012		Yes	Duplication
500	Percutaneous coronary intervention of functionally nonsignificant stenosis: 5-year follow-up of the DEFER Study	N. H. Pijls, P. van Schaardenburgh, G. Manoharan, E. Boersma, J. W. Bech, M. van't Veer, F. Bär, J. Hoorntje, J. Koolen, W. Wijns and B. de Bruyne	2007		Yes	Repetitive publication
501	Integration of multislice computed tomography with magnetic navigation facilitates percutaneous coronary interventions without additional contrast agents	S. Ramcharitar, F. Pugliese, C. Schultz, J. Ligthart, P. de Feyter, H. Li, N. Mollet, M. van de Ent, P. W. Serruys and R. J. van Geuns	2009		Yes	Not satisfy with inclusion criteria
502	Fractional flow reserve-guided intervention of angiographically nonsignificant coronary stenoses	U. C. Rangasetty and C. Y. Lui	2008		Yes	Not satisfy with inclusion criteria
503	Left Anterior Descending Artery Myocardial Bridging: A Clinical Approach	G. Tarantini, F. Migliore, F. Cademartiri, C. Fraccaro and S. Iliceto	2016		Yes	Duplication
504	Computational fluid dynamics applied to cardiac computed tomography for noninvasive quantification of fractional flow reserve: scientific basis	C. A. Taylor, T. A. Fonte and J. K. Min	2013		Yes	Duplication
505	Angiographic versus functional severity of coronary artery stenoses in the FAME study fractional flow reserve versus angiography in multivessel evaluation	P. A. Tonino, W. F. Fearon, B. De Bruyne, K. G. Oldroyd, M. A. Leesar, P. N. Ver Lee, P. A. Maccarthy, M. Van't Veer and N. H. Pijls	2010		Yes	Repetitive publication
506	Survival of Patients With Angina Pectoris Undergoing Percutaneous Coronary Intervention With Intracoronary Pressure Wire Guidance	S. Völz, C. Dworeck, B. Redfors, P. Pétursson, O. Angerås, L. M. Gan, M. Götberg, G. Sarno, D. Venetsanos, P. Grimfärd, R. Hofmann, J. Jensen, F. Björklund, M. Danielewicz, R. Linder, T. Råmunddal, O. Fröbert, N. Witt, S. James, D. Erlinge and E. Omerovic	2020		Yes	Not satisfy with inclusion criteria
507	Determinants of target vessel failure in chronic total coronary occlusions after stent implantation. The influence of collateral function and coronary hemodynamics	G. S. Werner, P. Bahrmann, O. Mutschke, U. Emig, S. Betge, M. Ferrari and H. R. Figulla	2003		Yes	Not satisfy with inclusion criteria
508	Rapid decline of collateral circulation increases susceptibility to myocardial ischemia: the trade-off of successful percutaneous recanalization of chronic total occlusions	M. Zimarino, A. Ausiello, G. Contegiacomo, I. Riccardi, G. Renda, C. Di Iorio and R. De Caterina	2006		Yes	Not satisfy with inclusion criteria
509	Quantitative Flow Ratio to Predict Nontarget Vessel-Related Events at 5 Years in Patients With ST-Segment-Elevation Myocardial Infarction Undergoing Angiography-Guided Revascularization	S. Bär, R. Kavaliauskaite, Y. Ueki, T. Otsuka, H. Kelbæk, T. Engstrøm, A. Baumbach, M. Roffi, C. von Birgelen, M. Ostojic, G. Pedrazzini, R. Kornowski, D. Tüller, V. Vukcevic, M. Magro, S. Losdat, S. Windecker and L. Räber	2021		Yes	Not satisfy with inclusion criteria
510	Coronary Circulatory Indexes Before and After Percutaneous Coronary Intervention in a Porcine Tandem Stenoses Model	H. Chang, H. K. Kim, D. Shin, K. S. Lim, S. U. Kim, C. Y. Jeon, H. Y. Lee, Y. Lee, J. Won, S. H. Lee, T. Kakuta and J. M. Lee	2021		Yes	Not satisfy with inclusion criteria
511	Achieving Optimal Medical Therapy: Insights From the ORBITA Trial	M. Foley, C. A. Rajkumar, M. Shun-Shin, S. Ganesananthan, H. Seligman, J. Howard, A. N. Nowbar, T. R. Keeble, J. R. Davies, K. H. Tang, R. Gerber, P. O'Kane, A. S. P. Sharp, R. Petraco, I. S. Malik, S. Nijjer, S. Sen, D. P. Francis and R. Al-Lamee	2021		Yes	Not satisfy with inclusion criteria
512	Global Fractional Flow Reserve Value Predicts 5-Year Outcomes in Patients With Coronary Atherosclerosis But Without Ischemia	S. Fournier, C. Collet, P. Xaplanteris, F. M. Zimmermann, G. G. Toth, P. A. L. Tonino, N. H. J. Pijls, I. Colaiori, G. Di Gioia, E. Barbato, P. Jüni, W. F. Fearon and B. De Bruyne	2020		Yes	Not satisfy with inclusion criteria
513	Influence of Sex on Relationship Between Total Anatomical and Physiologic Disease Burdens and Their Prognostic Implications in Patients With Coronary Artery Disease	C. H. Kim, B. K. Koo, J. M. Lee, E. S. Shin, J. Park, K. H. Choi, D. Hwang, T. M. Rhee, J. Zhang, Y. J. Choi, S. Y. Lee, J. H. Choi, J. H. Doh, C. W. Nam, J. Wang, S. Chen, S. Kuramitsu, N. Tanaka, H. Matsuo and T. Akasaka	2019		Yes	Not satisfy with inclusion criteria
514	Prospective Randomized Comparison of Fractional Flow Reserve Versus Optical Coherence Tomography to Guide Revascularization of Intermediate Coronary Stenoses: One-Month Results	A. M. Leone, F. Burzotta, C. Aurigemma, G. L. De Maria, A. Zambrano, G. Zimbardo, M. Arioti, E. Cerracchio, R. Vergallo, C. Trani and F. Crea	2019		Yes	Not satisfy with inclusion criteria
515	Physiological Versus Angiographic Guidance for Myocardial Revascularization in Patients Undergoing Transcatheter Aortic Valve Implantation	M. Lunardi, R. Scarsini, G. Venturi, G. Pesarini, M. Pighi, A. Gratta, L. Gottin, M. Barbierato, F. Caprioglio, A. Piccoli, V. Ferrero and F. Ribichini	2019		Yes	Not satisfy with inclusion criteria
516	Prevalence and Clinical Significance of Discordant Changes in Fractional and Coronary Flow Reserve After Elective Percutaneous Coronary Intervention	J. Matsuda, T. Murai, Y. Kanaji, E. Usui, M. Araki, T. Niida, S. Ichijyo, R. Hamaya, T. Lee, T. Yonetsu, M. Isobe and T. Kakuta	2016		Yes	Not satisfy with inclusion criteria
517	Coronary Flow Capacity to Identify Stenosis Associated With Coronary Flow Improvement After Revascularization: A Combined Analysis From DEFINE FLOW and IDEAL	T. Murai, V. E. Stegehuis, T. P. van de Hoef, G. W. M. Wijntjens, M. Hoshino, Y. Kanaji, T. Sugiyama, R. Hamaya, S. S. Nijjer, G. A. de Waard, M. Echavarria-Pinto, P. Knaapen, M. Meuwissen, J. E. Davies, N. van Royen, J. Escaned, M. Siebes, R. L. Kirkeeide, K. L. Gould, N. P. Johnson, J. J. Piek and T. Kakuta	2020		Yes	Duplication
518	Nonhyperemic Pressure Ratios Versus Fractional Flow Reserve: What to Do With Discordant Results?	T. K. Paul, A. H. Seto and C. J. White	2020		Yes	Not satisfy with inclusion criteria
519	Prospective Evaluation of the Strategy of Functionally Optimized Coronary Intervention	B. F. Uretsky, S. K. Agarwal, S. Vallurupalli, M. Al-Hawwas, R. Hasan, K. Miller and A. Hakeem	2020		Yes	Duplication
520	Significance of Microvascular Function in Visual-Functional Mismatch Between Invasive Coronary Angiography and Fractional Flow Reserve	T. Yonetsu, T. Murai, Y. Kanaji, T. Lee, J. Matsuda, E. Usui, M. Hoshino, M. Araki, T. Niida, M. Hada, S. Ichijo, R. Hamaya, Y. Kanno and T. Kakuta	2017		Yes	Not satisfy with inclusion criteria
521	Prognostic Value of Preserved Coronary Flow Velocity Reserve by Noninvasive Transthoracic Doppler Echocardiography in Patients With Angiographically Intermediate Left Main Stenosis	A. Djordjevic Dikic, M. Tesic, N. Boskovic, V. Giga, J. Stepanovic, M. Petrovic, M. Dobric, S. Aleksandric, S. Juricic, M. Dikic, I. Nedeljkovic, M. Nedeljkovic, M. Ostojic and B. Beleslin	2019		Yes	Not satisfy with inclusion criteria
522	Early noninvasive evaluation of coronary flow reserve after angioplasty in the left anterior descending coronary artery identifies patients at high risk of restenosis at follow-up	M. Ruscazio, R. Montisci, G. Bezante, C. Caiati, M. Balbi, F. Tona, G. Lai, M. Cadeddu, R. Pirisi, C. Brunelli, S. Iliceto and L. Meloni	2012		Yes	Not satisfy with inclusion criteria
523	Lower Level of Low Density Lipoprotein Cholesterol is Associated with a Higher Increase in the Fractional Flow Reserve in Patients with Fixed-dose Rosuvastatin	T. Hashikata, T. Tojo, Y. Muramatsu, T. Sato, R. Kakizaki, T. Nemoto, K. Fujiyoshi, S. Namba, L. Kitasato, T. Hashimoto, R. Kameda, T. Shimohama, M. Yamaoka-Tojo and J. Ako	2018		Yes	Not satisfy with inclusion criteria
524	FFR-guided versus coronary angiogram-guided CABG: A review and meta-analysis of prospective randomized controlled trials	D. Timbadia, A. Ler, F. Sazzad, C. Alexiou and T. Kofidis	2020		Yes	Not satisfy with inclusion criteria
525	Residual pressure gradient across the implanted stent: An important factor of post-PCI physiological results	Y. Kawase, M. Kawasaki, J. Kikuchi, T. Hirata, S. Okamoto, T. Tanigaki, H. Omori, H. Ota, M. Okubo, H. Kamiya, A. Hirakawa and H. Matsuo	2018		Yes	Duplication
526	Association between fractional flow reserve and coronary plaque characteristics assessed by optical coherence tomography	S. Y. Lee, D. H. Shin, I. Shehata, J. S. Kim, B. K. Kim, Y. G. Ko, D. Choi, Y. Jang and M. K. Hong	2016		Yes	Not satisfy with inclusion criteria
527	Coronary physiologic assessment based on angiography and intracoronary imaging	T. Takahashi, K. Theodoropoulos, A. Latib, H. Okura and Y. Kobayashi	2021		Yes	Not satisfy with inclusion criteria
528	Treatment strategy modification and its implication on the medical cost of fractional flow reserve-guided percutaneous coronary intervention in Japan	N. Tanaka, S. Kohsaka, T. Murata, T. Akasaka, K. Kadota, S. Uemura, T. Amano, N. Shiode, Y. Morino, K. Fujii, Y. Hikichi and M. Nakamura	2019		Yes	Not satisfy with inclusion criteria
529	Deceived incidence of acute coronary syndrome by measurement of FFR: Diagnostic gap of vulnerable plaque between physiology and morphology	O. Kurihara, M. Takano, N. Kobayashi, M. Yamamoto, Y. Seino and K. Mizuno	2013		Yes	Not satisfy with inclusion criteria
530	The clinical utility of FFR(CT) stratified by age	M. Anastasius, P. Maggiore, A. Huang, P. Blanke, M. R. Patel, B. L. Nørgaard, T. A. Fairbairn, K. Nieman, T. Akasaka, D. S. Berman, G. L. Raff, L. M. Hurwitz Koweek, G. Pontone, T. Kawasaki, N. P. Rønnow Sand, J. M. Jensen, T. Amano, M. Poon, K. A. Øvrehus, J. Sonck, M. G. Rabbat, S. Mullen, B. De Bruyne, C. Rogers, H. Matsuo, J. J. Bax and J. Leipsic	2021		Yes	Not satisfy with inclusion criteria
531	Rationale and design of advantage (additional diagnostic value of CT perfusion over coronary CT angiography in stented patients with suspected in-stent restenosis or coronary artery disease progression) prospective study	D. Andreini, S. Mushtaq, G. Pontone, E. Conte, J. Sonck, C. Collet, M. Guglielmo, A. Baggiano, D. Trabattoni, S. Galli, P. Montorsi, C. Ferrari, F. Fabbiocchi, S. De Martini, A. Annoni, M. E. Mancini, A. Formenti, M. Magatelli, M. Resta, E. Consiglio, G. Muscogiuri, C. Fiorentini, A. L. Bartorelli and M. Pepi	2018		Yes	Not satisfy with inclusion criteria
532	Assessment of lesion-specific ischemia using fractional flow reserve (FFR) profiles derived from coronary computed tomography angiography (FFRCT) and invasive pressure measurements (FFRINV): Importance of the site of measurement and implications for patient referral for invasive coronary angiography and percutaneous coronary intervention	E. Cami, T. Tagami, G. Raff, T. A. Fonte, B. Renard, M. J. Gallagher, K. Chinnaiyan, A. Bilolikar, A. Fan, A. Hafeez and R. D. Safian	2018		Yes	Not satisfy with inclusion criteria
533	Rationale, design and goals of the HeartFlow assessing diagnostic value of non-invasive FFR(CT) in Coronary Care (ADVANCE) registry	K. M. Chinnaiyan, T. Akasaka, T. Amano, J. J. Bax, P. Blanke, B. De Bruyne, T. Kawasaki, J. Leipsic, H. Matsuo, Y. Morino, K. Nieman, B. L. Norgaard, M. R. Patel, G. Pontone, M. Rabbat, C. Rogers, N. P. Sand and G. Raff	2017		Yes	Duplication
534	CT myocardial perfusion imaging of myocardial blood flow reserve before and after coronary artery stenting	K. T. Ho and C. Panknin	2011		Yes	Duplication
535	Fractional flow reserve derived from coronary computed tomography angiography reclassification rate using value distal to lesion compared to lowest value	S. H. Kueh, J. Mooney, M. Ohana, U. Kim, P. Blanke, R. Grover, S. Sellers, J. Ellis, D. Murphy, C. Hague, J. J. Bax, B. L. Nørgaard, M. Rabbat and J. A. Leipsic	2017		Yes	Not satisfy with inclusion criteria
536	Computed tomography angiography versus angiography for guiding percutaneous coronary interventions in bifurcation lesions - A prospective randomized pilot study	R. Wolny, J. Pregowski, M. Kruk, C. Kepka, G. S. Mintz, G. G. Toth, A. Debski, M. Ciszewski, K. Kukula, M. P. Opolski, Z. Chmielak and A. Witkowski	2017		Yes	Not satisfy with inclusion criteria
537	Very late neoatherosclerotic plaque rupture in drug-eluting stent restenosis	P. Y. Courand, J. Dementhon, G. Rioufol and G. Finet	2015		Yes	Not satisfy with inclusion criteria
538	Percutaneous coronary interventions for stable ischemic heart disease in Italy	S. De Servi, Z. Olivari, G. Crimi, M. Marino, L. P. Alberti, E. Tagliabue and S. Leonardi	2019		Yes	Not satisfy with inclusion criteria
539	iFR-FFR comparison in daily practice: a single-center, prospective, online assessment	A. Fede, C. Zivelonghi, G. Benfari, G. Pesarini, M. Pighi, A. Ferrara, A. Piccoli, S. Ariotti, V. Ferrero, D. D. Mura, M. Battistoni, C. Vassanelli and F. Ribichini	2015		Yes	Not satisfy with inclusion criteria
540	Prognostic role of multiple biomarkers in stable patients undergoing fractional flow reserve-guided coronary angioplasty	F. Fracassi, G. Niccoli, G. Scalone, G. Di Gioia, M. Conte, J. Bartunek, G. A. Sgueglia, B. De Bruyne, R. A. Montone, W. Wijns, F. Crea and E. Barbato	2016		Yes	Not satisfy with inclusion criteria
541	Appraising the pathophysiologic impact of coronary collaterals as measured by fractional flow reserve on symptoms and signs of myocardial ischemia	C. Moretti, G. G. Biondi-Zoccai, F. Sciuto, P. Omedè, M. T. Lucciola, L. Morena, W. Grosso Marra, G. P. Trevi and I. Sheiban	2008		Yes	Not satisfy with inclusion criteria
542	Changing of SYNTAX score performing fractional flow reserve in multivessel coronary artery disease	M. Novara, F. D'Ascenzo, A. Gonella, M. Bollati, G. Biondi-Zoccai, C. Moretti, P. Omedè, F. Sciuto, I. Sheiban and F. Gaita	2012		Yes	Not satisfy with inclusion criteria
543	The reconciliation of pressure and light: a clinical case of complementary use of fractional flow reserve and optical coherence tomography	A. Peace, B. De Bruyne and E. Barbato	2011		Yes	Not satisfy with inclusion criteria
544	Performing versus deferring coronary angioplasty based on functional evaluation of vessel stenosis by pressure measurements: a clinical outcome study	E. Verna, M. Lattanzio, S. Ghiringhelli, S. Provasoli and S. I. Caico	2006		Yes	Not satisfy with inclusion criteria
545	Method for percutaneously introducing, and removing, anatomical stenosis of predetermined severity in vivo: the "stenotic stent"	N. Foin, S. Sen, R. Petraco, S. Nijjer, R. Torii, C. Kousera, C. Broyd, V. Mehta, Y. Xu, J. Mayet, A. Hughes, C. Di Mario, R. Krams, D. Francis and J. Davies	2013		Yes	Not satisfy with inclusion criteria
546	Study Design of the Graft Patency After FFR-Guided Versus Angiography-Guided CABG Trial (GRAFFITI)	G. G. Toth, B. De Bruyne, P. Kala, F. L. Ribichini, F. Casselman, R. Ramos, Z. Piroth, S. Fournier, C. Van Mieghem, M. Penicka, M. Mates, F. Van Praet, I. Degriek and E. Barbato	2018		Yes	Not satisfy with inclusion criteria
547	Noninvasive Fractional Flow Reserve for the Diagnosis of Lesion-specific Ischemia: A Case Example	J. M. Jensen, L. C. Gormsen, H. Mølgaard and B. L. Nørgaard	2015		Yes	Not satisfy with inclusion criteria
548	Comparison of Outcomes between Fractional-Flow-Reserveand Angiography-Directed Intervention in Non-ST Elevation Acute Coronary Syndrome	Y. Jianjun, P. Xiaohua, T. Xuemei, H. Gang and W. Hailong	2019		Yes	Not satisfy with inclusion criteria
549	Pressure-wire guided balloon angioplasty in allograft coronary vasculopathy	G. Casella, J. Rieber, H. Mudra and V. Klauss	1999		Yes	Duplication
550	Hemodynamic and Lesion Characteristics Associated with Discordance between the Instantaneous Wave-Free Ratio and Fractional Flow Reserve	H. Arashi, N. Satomi, I. Ishida, K. Soontorndhada, S. Ebihara, K. Tanaka, H. Otsuki, M. Nakao, K. Jujo, J. Yamaguchi and N. Hagiwara	2019		Yes	Not satisfy with inclusion criteria
551	Changes in Index of Microcirculatory Resistance during PCI in the Left Anterior Descending Coronary Artery in Relation to Total Length of Implanted Stents	C. Ekenbäck, F. Jokhaji, N. Östlund-Papadogeorgos, H. Mir-Akbari, R. Linder, N. Witt, M. Törnerud, B. Samad and J. Persson	2019		Yes	Duplication
552	Usefulness of fractional flow reserve in multivessel coronary artery disease with intermediate lesions	M. F. Jiménez-Navarro, J. Alonso-Briales, J. M. Hernández-García, E. Curiel, B. Kühlmorgen, J. J. Gómez-Doblas, J. M. García-Pinilla, J. Robledo and E. De Teresa	2006		Yes	Not satisfy with inclusion criteria
553	Reduction of Lipid-Core Burden Index in Nonculprit Lesions at Follow-Up after ST-Elevation Myocardial Infarction: A Randomized Study of Bioresorbable Vascular Scaffold versus Optimal Medical Therapy	J. Kefer, P. Chenu, O. Gurné, F. Maes, T. Tamakloé and C. Beauloye	2021		Yes	Duplication
554	Treatment of unprotected left main coronary artery stenosis in the drug-eluting stent era	J. Tanigawa, N. Sutaria, O. Goktekin and C. Di Mario	2005		Yes	Duplication
555	Fractional Flow Reserve following Percutaneous Coronary Intervention	U. Thakur, N. Khav, A. Comella, M. Michail, A. R. Ihdayhid, E. Poon, S. J. Nicholls, B. Ko and A. J. Brown	2020		Yes	Not satisfy with inclusion criteria
556	Residual Quantitative Flow Ratio to Estimate Post-Percutaneous Coronary Intervention Fractional Flow Reserve	P. A. van Diemen, R. W. de Winter, S. P. Schumacher, M. J. Bom, R. S. Driessen, H. Everaars, R. A. Jukema, Y. B. Somsen, L. Popelkova, P. M. van de Ven, A. C. van Rossum, T. P. van de Hoef, S. de Haan, K. M. Marques, J. S. Lemkes, Y. Appelman, A. Nap, N. J. Verouden, M. P. Opolski, I. Danad and P. Knaapen	2021		Yes	Duplication
557	Network meta-analysis comparing iFR versus FFR versus coronary angiography to drive coronary revascularization	R. Verardi, F. Fioravanti, U. Barbero, F. Conrotto, P. Omedè, A. Montefusco, C. Moretti, M. D'Amico, M. Rinaldi, J. Escaned and F. D'Ascenzo	2018		Yes	Not satisfy with inclusion criteria
558	The acute changes of fractional flow reserve in DK (double kissing), crush, and 1-stent technique for true bifurcation lesions	F. Ye, J. J. Zhang, N. L. Tian, S. Lin, Z. Z. Liu, J. Kan, H. M. Xu, Z. Zhu and S. L. Chen	2010		Yes	Duplication
559	Clinical Decision-Making for the Hemodynamic "Gray Zone" (FFR 0.75-0.80) and Long-Term Outcomes	S. K. Agarwal, S. Kasula, M. M. Edupuganti, S. Raina, F. Shailesh, A. Almomani, J. J. Payne, N. V. Pothineni, B. F. Uretsky and A. Hakeem	2017		Yes	Not satisfy with inclusion criteria
560	Impact of Post-Percutaneous Coronary Intervention Fractional Flow Reserve Measurement on Procedural Management and Clinical Outcomes: The REPEAT-FFR Study	L. Azzalini, E. Poletti, O. M. Demir, M. B. Ancona, A. Mangieri, F. Giannini, M. Carlino, A. Chieffo, M. Montorfano, A. Colombo and A. Latib	2019		Yes	Duplication
561	Measurement of myocardial fractional flow reserve during coronary angioplasty in infarct-related and non-infarct related coronary artery lesions	O. Caymaz, H. Tezcan, A. S. Fak, A. Toprak, S. Tokay and A. Oktay	2000		Yes	Not satisfy with inclusion criteria
562	Hemodynamic findings of spontaneously recanalized coronary thrombus	J. Cook, A. Deshmukh and R. Sachdeva	2012		Yes	Not satisfy with inclusion criteria
563	Failed ISCHEMIA Trial or Failed Ischemia Testing?	S. Dahal and M. J. Budoff	2020		Yes	Not satisfy with inclusion criteria
564	Adjunctive diagnostic instruments for PCI	L. S. Dean	2008		Yes	Not satisfy with inclusion criteria
565	Clinical Relevance of Poststent Fractional Flow Reserve After Drug-Eluting Stent Implantation	J. H. Doh, C. W. Nam, B. K. Koo, S. Y. Lee, H. Choi, J. Namgung, S. U. Kwon, J. J. Kwak, H. Y. Kim, W. H. Choi and W. R. Lee	2015		Yes	Duplication
566	Long-Term Patient-Related and Lesion-Related Outcomes After Real-World Fractional Flow Reserve Use	J. H. Doh, C. W. Nam, B. K. Koo, S. H. Park, J. H. Lee, J. K. Han, H. M. Yang, H. S. Lim, M. H. Yoon, Y. K. Cho, S. H. Hur, S. Y. Lee, H. S. Kim and S. J. Tahk	2015		Yes	Not satisfy with inclusion criteria
567	Percutaneous Coronary Intervention vs Medical Therapy for Coronary Lesions With Positive Fractional Flow Reserve (FFR) but Preserved Pressure-Bounded Coronary Flow Reserve (CFR): A Substudy of the Randomized Compare-Acute Trial	J. D. E. Haeck, M. Van't Veer, F. M. Zimmermann, F. J. Neumann, A. S. Triantafyllis, K. D. Sjauw, M. Abdel-Wahab, E. Omerovic, B. M. Boxma-de Klerk, N. H. J. Pijls, G. Richardt, P. A. L. Tonino, N. P. Johnson and P. C. Smits	2021		Yes	Duplication
568	Functional coronary revascularization: an idea whose time has arrived	L. W. Klein	2014		Yes	Duplication
569	Impact of measuring fractional flow reserve on decision-making in the cath lab in a cohort of patients being considered for coronary revascularization	T. Lockie, D. Perera, K. De Silva, I. Webb, S. Pattinson and S. Redwood	2010		Yes	Not satisfy with inclusion criteria
570	Substrate for complications	A. Mhatre, B. F. Uretsky and R. Sachdeva	2012		Yes	Not satisfy with inclusion criteria
571	Very long-term clinical follow-up after fractional flow reserve-guided coronary revascularization	L. H. Miller, B. Toklu, J. Rauch, J. D. Lorin, I. Lobach and S. P. Sedlis	2012		Yes	Not satisfy with inclusion criteria
572	Clinical Utility of Novel Fractional Flow Reserve Pullback for Individual Lesion Contribution in Serial Disease	B. N. Modi, O. M. Demir, H. Rahman, M. Ryan, S. Abou Sherif, H. Ellis, A. Colombo and D. Perera	2021		Yes	Not satisfy with inclusion criteria
573	A pitfall of fractional flow reserve measurement	O. A. Mokhtar, S. Armero and L. Bonello	2010		Yes	Duplication
574	Lesion flow coefficient: a combined anatomical and functional parameter for detection of coronary artery disease--a clinical study	S. V. Peelukhana, M. Effat, K. K. Kolli, I. Arif, T. Helmy, M. Leesar, H. Kerr, L. H. Back and R. Banerjee	2015		Yes	Not satisfy with inclusion criteria
575	Correlation between OCT-derived intrastent dimensions and fractional flow reserve measurements after coronary stent implantation and impact on clinical outcome	S. Reith, S. Battermann, M. Hellmich, N. Marx and M. Burgmaier	2015		Yes	Not satisfy with inclusion criteria
576	Inadvertent Percutaneous Coronary Endarterectomy Assessed by Multiple Imaging Modalities	H. Shimono, T. Kajiya, J. Takaoka, Y. Atsuchi, N. Atsuchi and M. Ohishi	2020		Yes	Not satisfy with inclusion criteria
577	The Impact of Plaque Rupture on Mismatch Between Intravascular Ultrasound Minimal Lumen Area and Fractional Flow Reserve Measured in an Angiographically Borderline Left Main With Complex Left Anterior Descending Involvement	M. Świerczewski, Z. Sala, M. G. Markiewicz, G. S. Mintz and Ł. Kalińczuk	2019		Yes	Duplication
578	Recanalization of a total occlusion with marked retrograde collateral supply: impact of collateral circulation on fractional flow reserve measurements of donor artery	K. Tigen, E. Durmuş and I. Sari	2014		Yes	Duplication
579	The RADI PressureWire high-sensitivity thermistor and culprit lesion temperature in patients with acute coronary syndromes	S. Worthley, M. O. Farouque, M. Worthley, M. Baldi, D. Chew and I. Meredith	2006		Yes	Not satisfy with inclusion criteria
580	Clinical Outcomes in Patients with Deferred Coronary Lesions according to Disease Severity Assessed by Fractional Flow Reserve	K. B. Won, C. W. Nam, Y. K. Cho, H. J. Yoon, H. S. Park, H. Kim, S. Han, S. H. Hur, Y. N. Kim, S. H. Park, J. K. Han, B. K. Koo, H. S. Kim, J. H. Doh, S. Y. Lee, H. M. Yang, H. S. Lim, M. H. Yoon, S. J. Tahk and K. B. Kim	2016		Yes	Not satisfy with inclusion criteria
581	Fractional flow reserve guided coronary revascularization in drug-eluting era in Thai patients with borderline multi-vessel coronary stenoses	T. Angkananard, N. Wongpraparut, D. Tresukosol and P. Panchavinin	2011		Yes	Duplication
582	Visual-functional mismatch and results of fractional flow reserve guided percutaneous coronary revascularization	T. Chantadansuwan, W. Kehasukcharoen, A. Kanoksilp, B. Saejueng, V. Plainetr, N. Sukhavasharin, S. Tansuphaswadikul and K. Hengrussamee	2014		Yes	Not satisfy with inclusion criteria
583	Rationale and design of the quantification of myocardial blood flow using dynamic PET/CTA-fused imagery (DEMYSTIFY) to determine physiological significance of specific coronary lesions	A. AlBadri, M. Piccinelli, S. G. Cho, J. M. Lee, W. Jaber, C. N. De Cecco, H. Samady, B. K. Koo, H. S. Bom and E. V. Garcia	2020		Yes	Not satisfy with inclusion criteria
584	Comparison of Tc-99m sestamibi SPECT with fractional flow reserve in patients with intermediate coronary artery stenoses	M. Hacker, J. Rieber, R. Schmid, C. Lafougere, A. Tausig, K. Theisen, V. Klaus and R. Tiling	2005		Yes	Duplication
585	Does FFR(CT) have proven utility as a gatekeeper prior to invasive angiography?	E. A. Hulten	2017		Yes	Not satisfy with inclusion criteria
586	Reasons and implications of agreements and disagreements between coronary flow reserve, fractional flow reserve, and myocardial perfusion imaging	M. Motwani, M. Motlagh, A. Gupta, D. S. Berman and P. J. Slomka	2018		Yes	Duplication
587	Invasive assessment of coronary artery disease	S. A. Pyxaras, W. Wijns, J. H. C. Reiber and J. J. Bax	2018		Yes	Not satisfy with inclusion criteria
588	Health economics-based verification of functional myocardial ischemia evaluation of stable coronary artery disease in Japan: A long-term longitudinal study using propensity score matching	T. Takura, H. Yokoi, N. Tanaka, N. Matsumoto, E. Yoshida and T. Nakata	2021		Yes	Duplication
589	The present day potential role of fractional flow reserve-guided coronary artery bypass graft surgery	F. Casselman, J. Van der Merwe, A. Ferrara and E. Barbato	2016		Yes	Duplication
590	Optimizing revascularization strategies in patients with multivessel coronary disease: impact of intracoronary pressure measurements	M. Lindstaedt, M. K. Fritz, A. Yazar, C. Perrey, A. Germing, P. H. Grewe, A. M. Laczkovics, A. Mügge and W. Bojara	2005		Yes	Not satisfy with inclusion criteria
591	Fractional flow reserve to guide surgical coronary revascularization	T. Shah, J. D. Geleris, M. Zhong, R. V. Swaminathan, L. K. Kim and D. N. Feldman	2017		Yes	Not satisfy with inclusion criteria
592	A comparison of fractional flow reserve determination and coronary angiography results in patients with unstable angina and analysis of related factors	X. Tian and Z. Tang	2019		Yes	No relative endpoints
593	Diagnosis and management of silent coronary ischemia in patients undergoing carotid endarterectomy	D. Krievins, E. Zellans, G. Latkovskis, S. Jegere, I. Kumsars, K. Kaufmanis, A. Erglis and C. K. Zarins	2021		Yes	Not satisfy with inclusion criteria
594	Sex Differences in Fractional Flow Reserve-Guided Revascularization: A Nationwide Analysis	V. Lakhter, M. Alkhouli, C. J. Zack, H. Zhao, H. A. Cohen, B. P. O'Neill, B. O'Murchu, A. A. Bove and R. Bashir	2017		Yes	Not satisfy with inclusion criteria
595	Fast Virtual Fractional Flow Reserve Based Upon Steady-State Computational Fluid Dynamics Analysis: Results From the VIRTU-Fast Study	P. D. Morris, D. A. Silva Soto, J. F. A. Feher, D. Rafiroiu, A. Lungu, S. Varma, P. V. Lawford, D. R. Hose and J. P. Gunn	2017		Yes	Not satisfy with inclusion criteria
596	Lesion-Specific and Vessel-Related Determinants of Fractional Flow Reserve Beyond Coronary Artery Stenosis	A. Ahmadi, J. Leipsic, K. A. Øvrehus, S. Gaur, E. Bagiella, B. Ko, D. Dey, G. LaRocca, J. M. Jensen, H. E. Bøtker, S. Achenbach, B. De Bruyne, B. L. Nørgaard and J. Narula	2018		Yes	Duplication
597	CT Perfusion Versus Coronary CT Angiography in Patients With Suspected In-Stent Restenosis or CAD Progression	D. Andreini, S. Mushtaq, G. Pontone, E. Conte, C. Collet, J. Sonck, A. D'Errico, L. Di Odoardo, M. Guglielmo, A. Baggiano, D. Trabattoni, P. Ravagnani, P. Montorsi, G. Teruzzi, P. Olivares, F. Fabbiocchi, S. De Martini, G. Calligaris, A. Annoni, M. E. Mancini, A. Formenti, M. Magatelli, E. Consiglio, G. Muscogiuri, F. Lombardi, C. Fiorentini, A. L. Bartorelli and M. Pepi	2020		Yes	Not satisfy with inclusion criteria
598	Does the Routine Availability of CT-Derived FFR Influence Management of Patients With Stable Chest Pain Compared to CT Angiography Alone?: The FFR(CT) RIPCORD Study	N. P. Curzen, J. Nolan, A. G. Zaman, B. L. Nørgaard and R. Rajani	2016		Yes	Not satisfy with inclusion criteria
599	Non-fibroatheroma lesion phenotype and long-term clinical outcomes: a substudy analysis from the PROSPECT study	T. Dohi, G. S. Mintz, J. A. McPherson, B. de Bruyne, N. Z. Farhat, A. J. Lansky, R. Mehran, G. Weisz, K. Xu, G. W. Stone and A. Maehara	2013		Yes	Not satisfy with inclusion criteria
600	FFR Derived From Coronary CT Angiography in Nonculprit Lesions of Patients With Recent STEMI	S. Gaur, C. A. Taylor, J. M. Jensen, H. E. Bøtker, E. H. Christiansen, A. K. Kaltoft, N. R. Holm, J. Leipsic, C. K. Zarins, S. Achenbach, S. Khem, A. Wilk, H. G. Bezerra, J. F. Lassen and B. L. Nørgaard	2017		Yes	Not satisfy with inclusion criteria
601	Virtual Coronary Intervention: A Treatment Planning Tool Based Upon the Angiogram	R. C. Gosling, P. D. Morris, D. A. Silva Soto, P. V. Lawford, D. R. Hose and J. P. Gunn	2019		Yes	Duplication
602	Does coronary flow trump coronary anatomy?	K. L. Gould	2009		Yes	Duplication
603	Let's Join Them!	J. M. Hodgson	2019		Yes	Not satisfy with inclusion criteria
604	Routine Clinical Quantitative Rest Stress Myocardial Perfusion for Managing Coronary Artery Disease: Clinical Relevance of Test-Retest Variability	D. Kitkungvan, N. P. Johnson, A. E. Roby, M. B. Patel, R. Kirkeeide and K. L. Gould	2017		Yes	Not satisfy with inclusion criteria
605	Prediction of Coronary Revascularization in Stable Angina: Comparison of FFR(CT) With CMR Stress Perfusion Imaging	N. P. Rønnow Sand, L. Nissen, S. Winther, S. E. Petersen, J. Westra, E. H. Christiansen, P. Larsen, N. R. Holm, C. Isaksen, G. Urbonaviciene, L. Deibjerg, M. Husain, K. K. Thomsen, A. Rohold, H. E. Bøtker and M. Bøttcher	2020		Yes	Not satisfy with inclusion criteria
606	High-Risk Morphological and Physiological Coronary Disease Attributes as Outcome Markers After Medical Treatment and Revascularization	S. Yang, B. K. Koo, D. Hwang, J. Zhang, M. Hoshino, J. M. Lee, T. Murai, J. Park, E. S. Shin, J. H. Doh, C. W. Nam, J. Wang, S. Chen, N. Tanaka, H. Matsuo, T. Akasaka, H. J. Chang, T. Kakuta and J. Narula	2021		Yes	Not satisfy with inclusion criteria
607	Fractional Flow Reserve After Functionally Optimized Coronary Intervention Predicts Very Long-Term Outcomes	S. K. Agarwal, A. Hakeem, R. Hasan, M. Ayan, A. Siraj, M. E. Madmani, R. Rafeedheen, N. Salehi, S. Kasula, Y. Hacioglu, K. Miller, S. Vallurupalli, M. Al-Hawwas and B. F. Uretsky	2021		Yes	Duplication
608	Utilizing Post-Intervention Fractional Flow Reserve to Optimize Acute Results and the Relationship to Long-Term Outcomes	S. K. Agarwal, S. Kasula, Y. Hacioglu, Z. Ahmed, B. F. Uretsky and A. Hakeem	2016		Yes	Not satisfy with inclusion criteria
609	Functional assessment of jailed side branches in coronary bifurcation lesions using fractional flow reserve	J. M. Ahn, J. Y. Lee, S. J. Kang, Y. H. Kim, H. G. Song, J. H. Oh, J. S. Park, W. J. Kim, S. W. Lee, C. W. Lee, J. J. Kim, S. W. Park and S. J. Park	2012		Yes	Duplication
610	Reclassification of Treatment Strategy With Instantaneous Wave-Free Ratio and Fractional Flow Reserve: A Substudy From the iFR-SWEDEHEART Trial	P. Andell, K. Berntorp, E. H. Christiansen, I. J. Gudmundsdottir, L. Sandhall, D. Venetsanos, D. Erlinge, O. Fröbert, S. Koul, C. Reitan and M. Götberg	2018		Yes	Not satisfy with inclusion criteria
611	Angiography-Derived Fractional Flow Reserve in the SYNTAX II Trial: Feasibility, Diagnostic Performance of Quantitative Flow Ratio, and Clinical Prognostic Value of Functional SYNTAX Score Derived From Quantitative Flow Ratio in Patients With 3-Vessel Disease	T. Asano, Y. Katagiri, C. C. Chang, N. Kogame, P. Chichareon, K. Takahashi, R. Modolo, E. Tenekecioglu, C. Collet, H. Jonker, C. Appleby, A. Zaman, N. van Mieghem, N. Uren, J. Zueco, J. J. Piek, J. H. C. Reiber, V. Farooq, J. Escaned, A. P. Banning, P. W. Serruys and Y. Onuma	2019		Yes	Not satisfy with inclusion criteria
612	Noninvasive flow reserve to guide and verify percutaneous coronary intervention	C. M. Barker, N. P. Johnson, S. Sdringola and K. L. Gould	2011		Yes	Not satisfy with inclusion criteria
613	Prognostic Value of QFR Measured Immediately After Successful Stent Implantation: The International Multicenter Prospective HAWKEYE Study	S. Biscaglia, M. Tebaldi, S. Brugaletta, E. Cerrato, A. Erriquez, G. Passarini, A. Ielasi, G. Spitaleri, D. Di Girolamo, G. Mezzapelle, S. Geraci, M. Manfrini, R. Pavasini, E. Barbato and G. Campo	2019		Yes	Duplication
614	Invasive Coronary Physiology After Stent Implantation: Another Step Toward Precision Medicine	S. Biscaglia, B. Uretsky, E. Barbato, C. Collet, Y. Onuma, A. Jeremias, M. Tebaldi, A. Hakeem, N. Kogame, J. Sonck, J. Escaned, P. W. Serruys, G. W. Stone and G. Campo	2021		Yes	Not satisfy with inclusion criteria
615	Time to Consider Fractional Flow Reserve-Guided Percutaneous Coronary Intervention for Distal Left Main Bifurcation	M. Boukhris and S. Mansour	2019		Yes	Not satisfy with inclusion criteria
616	Randomized Comparison of FFR-Guided and Angiography-Guided Provisional Stenting of True Coronary Bifurcation Lesions: The DKCRUSH-VI Trial (Double Kissing Crush Versus Provisional Stenting Technique for Treatment of Coronary Bifurcation Lesions VI)	S. L. Chen, F. Ye, J. J. Zhang, T. Xu, N. L. Tian, Z. Z. Liu, S. Lin, S. J. Shan, Z. Ge, W. You, Y. Q. Liu, X. S. Qian, F. Li, S. Yang, T. W. Kwan, B. Xu and G. W. Stone	2015	Yes
617	Prognostic Implication of Functional Incomplete Revascularization and Residual Functional SYNTAX Score in Patients With Coronary Artery Disease	K. H. Choi, J. M. Lee, B. K. Koo, C. W. Nam, E. S. Shin, J. H. Doh, T. M. Rhee, D. Hwang, J. Park, J. Zhang, K. J. Kim, X. Hu, J. Wang, F. Ye, S. Chen, J. Yang, J. Chen, N. Tanaka, H. Yokoi, H. Matsuo, H. Takashima, Y. Shiono and T. Akasaka	2018		Yes	Duplication
618	Coronary Artery Kinking as a Rare Cause of Ischemia in a Young Woman: Harmonious Approach Using Intracoronary Imaging and Physiology	S. Y. Choi, I. H. Chae, G. S. Mintz and S. J. Tahk	2018		Yes	Not satisfy with inclusion criteria
619	Nonhyperemic Coronary Pressure Ratios to Assess Percutaneous Coronary Intervention	W. F. Fearon	2019		Yes	Duplication
620	Three-dimensional reconstruction of the post-dilated ABSORB everolimus-eluting bioresorbable vascular scaffold in a true bifurcation lesion for flow restoration	B. D. Gogas, R. J. van Geuns, V. Farooq, E. Regar, J. H. Heo, J. Ligthart and P. W. Serruys	2011		Yes	Duplication
621	Long-Term Coronary Functional Assessment of the Infarct-Related Artery Treated With Everolimus-Eluting Bioresorbable Scaffolds or Everolimus-Eluting Metallic Stents: Insights of the TROFI II Trial	J. Gomez-Lara, S. Brugaletta, L. Ortega-Paz, B. Vandeloo, E. Moscarella, M. Salas, R. Romaguera, G. Roura, J. L. Ferreiro, L. Teruel, M. Gracida, S. Windecker, P. W. Serruys, J. A. Gomez-Hospital, M. Sabaté and A. Cequier	2018		Yes	Duplication
622	Incremental Prognostic Value of Post-Intervention Pd/Pa in Patients Undergoing Ischemia-Driven Percutaneous Coronary Intervention	A. Hakeem, B. Ghosh, K. Shah, S. Agarwal, S. Kasula, Y. Hacioglu, S. Bhatti, Z. Ahmed and B. Uretsky	2019		Yes	Not satisfy with inclusion criteria
623	A Randomized Trial Comparing the NeoVas Sirolimus-Eluting Bioresorbable Scaffold and Metallic Everolimus-Eluting Stents	Y. Han, B. Xu, G. Fu, X. Wang, K. Xu, C. Jin, L. Tao, L. Li, Y. Hou, X. Su, Q. Fang, L. Chen, H. Liu, B. Wang, Z. Yuan, C. Gao, S. Zhou, Z. Sun, Y. Zhao, C. Guan and G. W. Stone	2018		Yes	Not satisfy with inclusion criteria
624	If you want to stent ... do intravascular ultrasound!	J. M. Hodgson	2010		Yes	Duplication
625	Role of Post-Stent Physiological Assessment in a Risk Prediction Model After Coronary Stent Implantation	D. Hwang, J. M. Lee, S. Yang, M. Chang, J. Zhang, K. H. Choi, C. H. Kim, C. W. Nam, E. S. Shin, J. J. Kwak, J. H. Doh, M. Hoshino, R. Hamaya, Y. Kanaji, T. Murai, J. J. Zhang, F. Ye, X. Li, Z. Ge, S. L. Chen, T. Kakuta and B. K. Koo	2020		Yes	Duplication
626	Resting Indexes in the Functional Assessment of Left Main and Left Anterior Descending Coronary Stenoses: A Case for Caution	A. R. Ihdayhid, S. K. Seneviratne, J. Cameron and B. Ko	2018		Yes	Duplication
627	Assessment of Serial Coronary Stenoses With Noninvasive Computed Tomography-Derived Fractional Flow Reserve and Treatment Planning Using a Novel Virtual Stenting Application	A. R. Ihdayhid, A. White and B. Ko	2017		Yes	Duplication
628	Blinded Physiological Assessment of Residual Ischemia After Successful Angiographic Percutaneous Coronary Intervention: The DEFINE PCI Study	A. Jeremias, J. E. Davies, A. Maehara, M. Matsumura, J. Schneider, K. Tang, S. Talwar, K. Marques, N. W. Shammas, L. Gruberg, A. Seto, H. Samady, A. Sharp, Z. A. Ali, G. Mintz, M. Patel and G. W. Stone	2019		Yes	Not satisfy with inclusion criteria
629	Assessing Post-Percutaneous Coronary Intervention Physiology: Is Hyperemia Necessary?	A. Jeremias and G. W. Stone	2020		Yes	Not satisfy with inclusion criteria
630	Sex differences in the visual-functional mismatch between coronary angiography or intravascular ultrasound versus fractional flow reserve	S. J. Kang, J. M. Ahn, S. Han, J. Y. Lee, W. J. Kim, D. W. Park, S. W. Lee, Y. H. Kim, C. W. Lee, S. W. Park, G. S. Mintz and S. J. Park	2013		Yes	Not satisfy with inclusion criteria
631	Quantitative Flow Ratio, 2D Physiological Mapping, and the Negative Impact of Diffuse Disease on PCI Outcomes	M. J. Kern	2021		Yes	Not satisfy with inclusion criteria
632	Clinical and physiological outcomes of fractional flow reserve-guided percutaneous coronary intervention in patients with serial stenoses within one coronary artery	H. L. Kim, B. K. Koo, C. W. Nam, J. H. Doh, J. H. Kim, H. M. Yang, K. W. Park, H. Y. Lee, H. J. Kang, Y. S. Cho, T. J. Youn, S. H. Kim, I. H. Chae, D. J. Choi, H. S. Kim, B. H. Oh and Y. B. Park	2012		Yes	Not satisfy with inclusion criteria
633	The impact of sex differences on fractional flow reserve-guided percutaneous coronary intervention: a FAME (Fractional Flow Reserve Versus Angiography for Multivessel Evaluation) substudy	H. S. Kim, P. A. Tonino, B. De Bruyne, A. S. Yong, J. A. Tremmel, N. H. Pijls and W. F. Fearon	2012		Yes	Duplication
634	A novel noninvasive technology for treatment planning using virtual coronary stenting and computed tomography-derived computed fractional flow reserve	K. H. Kim, J. H. Doh, B. K. Koo, J. K. Min, A. Erglis, H. M. Yang, K. W. Park, H. Y. Lee, H. J. Kang, Y. J. Kim, S. Y. Lee and H. S. Kim	2014		Yes	Not satisfy with inclusion criteria
635	Is it form or function?	S. B. King, 3rd	2012		Yes	Duplication
636	Predicting Outcomes After Percutaneous Coronary Intervention Using Relative Change in Fractional Flow Reserve	Y. Kobayashi and W. F. Fearon	2018		Yes	Not satisfy with inclusion criteria
637	The Impact of Coronary Physiology on Contemporary Clinical Decision Making	N. Kogame, M. Ono, H. Kawashima, M. Tomaniak, H. Hara, J. Leipsic, D. Andreini, C. Collet, M. R. Patel, S. Tu, B. Xu, C. V. Bourantas, A. Lerman, J. J. Piek, J. E. Davies, J. Escaned, W. Wijns, Y. Onuma and P. W. Serruys	2020		Yes	Duplication
638	Fractional flow reserve for coronary bifurcation lesions: can fractional flow reserve-guided side branch intervention strategy improve clinical outcomes compared with angiography-guided strategy?	B. K. Koo	2015		Yes	Duplication
639	Complete Revascularization Versus Culprit Lesion Only in Patients With ST-Segment Elevation Myocardial Infarction and Multivessel Disease: A DANAMI-3-PRIMULTI Cardiac Magnetic Resonance Substudy	K. Kyhl, K. A. Ahtarovski, L. Nepper-Christensen, K. Ekström, A. A. Ghotbi, M. Schoos, C. Göransson, L. Bertelsen, S. Helqvist, L. Holmvang, E. Jørgensen, F. Pedersen, K. Saunamäki, P. Clemmensen, O. De Backer, D. E. Høfsten, L. Køber, H. Kelbæk, N. Vejlstrup, J. Lønborg and T. Engstrøm	2019		Yes	Not satisfy with inclusion criteria
640	Fractional flow reserve from 3-dimensional quantitative coronary angiography: fresh light through an old window	A. J. Lansky and C. Pietras	2014		Yes	Not satisfy with inclusion criteria
641	5-Year Outcomes According to FFR of Left Circumflex Coronary Artery After Left Main Crossover Stenting	C. H. Lee, S. W. Choi, J. Hwang, I. C. Kim, Y. K. Cho, H. S. Park, H. J. Yoon, H. Kim, S. Han, J. Y. Kim, J. M. Lee, J. H. Doh, E. S. Shin, B. K. Koo, S. H. Hur and C. W. Nam	2019		Yes	Not satisfy with inclusion criteria
642	Reply: Time to Consider Fractional Flow Reserve-Guided Percutaneous Coronary Intervention for Distal Left Main Bifurcation	C. H. Lee and C. W. Nam	2019		Yes	Not satisfy with inclusion criteria
643	Automated Algorithm Using Pre-Intervention Fractional Flow Reserve Pullback Curve to Predict Post-Intervention Physiological Results	S. H. Lee, D. Shin, J. M. Lee, A. Lefieux, D. Molony, K. H. Choi, D. Hwang, H. J. Lee, H. J. Jang, H. K. Kim, S. J. Ha, J. J. Kwak, T. K. Park, J. H. Yang, Y. B. Song, J. Y. Hahn, J. H. Doh, E. S. Shin, C. W. Nam, B. K. Koo, S. H. Choi and H. C. Gwon	2020		Yes	Not satisfy with inclusion criteria
644	Baseline fractional flow reserve and stent diameter predict event rates after stenting: a further step, but still much to learn	M. A. Leesar	2009		Yes	Not satisfy with inclusion criteria
645	Cutoff Value and Long-Term Prediction of Clinical Events by FFR Measured Immediately After Implantation of a Drug-Eluting Stent in Patients With Coronary Artery Disease: 1- to 3-Year Results From the DKCRUSH VII Registry Study	S. J. Li, Z. Ge, J. Kan, J. J. Zhang, F. Ye, T. W. Kwan, T. Santoso, S. Yang, I. Sheiban, X. S. Qian, N. L. Tian, T. S. Rab, L. Tao and S. L. Chen	2017		Yes	Not satisfy with inclusion criteria
646	Three-dimensional optical coherence tomography for guidance of complex percutaneous coronary interventions	J. M. Ligthart, R. Diletti, K. Witberg and C. Schultz	2014		Yes	Not satisfy with inclusion criteria
647	Comparison of Stent Expansion Guided by Optical Coherence Tomography Versus Intravascular Ultrasound: The ILUMIEN II Study (Observational Study of Optical Coherence Tomography [OCT] in Patients Undergoing Fractional Flow Reserve [FFR] and Percutaneous Coronary Intervention)	A. Maehara, O. Ben-Yehuda, Z. Ali, W. Wijns, H. G. Bezerra, J. Shite, P. Généreux, M. Nichols, P. Jenkins, B. Witzenbichler, G. S. Mintz and G. W. Stone	2015		Yes	Duplication
648	Defining the flow-limiting stenosis noninvasively for management of patients with coronary artery disease	T. A. Magalhães and J. A. Lima	2014		Yes	Duplication
649	Virtual fractional flow reserve from coronary angiography: modeling the significance of coronary lesions: results from the VIRTU-1 (VIRTUal Fractional Flow Reserve From Coronary Angiography) study	P. D. Morris, D. Ryan, A. C. Morton, R. Lycett, P. V. Lawford, D. R. Hose and J. P. Gunn	2013		Yes	Not satisfy with inclusion criteria
650	Virtual (Computed) Fractional Flow Reserve: Current Challenges and Limitations	P. D. Morris, F. N. van de Vosse, P. V. Lawford, D. R. Hose and J. P. Gunn	2015		Yes	Not satisfy with inclusion criteria
651	Long-term follow-up after fractional flow reserve-guided treatment strategy in patients with an isolated proximal left anterior descending coronary artery stenosis	O. Muller, F. Mangiacapra, A. Ntalianis, K. M. Verhamme, C. Trana, M. Hamilos, J. Bartunek, M. Vanderheyden, E. Wyffels, G. R. Heyndrickx, F. J. van Rooij, J. C. Witteman, A. Hofman, W. Wijns, E. Barbato and B. De Bruyne	2011		Yes	Duplication
652	Outcomes of percutaneous coronary intervention in intermediate coronary artery disease: fractional flow reserve-guided versus intravascular ultrasound-guided	C. W. Nam, H. J. Yoon, Y. K. Cho, H. S. Park, H. Kim, S. H. Hur, Y. N. Kim, I. S. Chung, B. K. Koo, S. J. Tahk, W. F. Fearon and K. B. Kim	2010		Yes	Not satisfy with inclusion criteria
653	Fractional flow reserve for the assessment of nonculprit coronary artery stenoses in patients with acute myocardial infarction	A. Ntalianis, J. W. Sels, G. Davidavicius, N. Tanaka, O. Muller, C. Trana, E. Barbato, M. Hamilos, F. Mangiacapra, G. R. Heyndrickx, W. Wijns, N. H. Pijls and B. De Bruyne	2010		Yes	Not satisfy with inclusion criteria
654	Comparisons of Nonhyperemic Pressure Ratios: Predicting Functional Results of Coronary Revascularization Using Longitudinal Vessel Interrogation	H. Omori, Y. Kawase, T. Mizukami, T. Tanigaki, T. Hirata, J. Kikuchi, H. Ota, Y. Sobue, T. Miyake, I. Kawamura, M. Okubo, H. Kamiya, A. Hirakawa, M. Kawasaki, M. Nakagawa, K. Tsuchiya, Y. Suzuki, T. Ito, M. Terashima, T. Kondo, T. Suzuki, J. Escaned and H. Matsuo	2020		Yes	Duplication
655	Five-year clinical and functional multislice computed tomography angiographic results after coronary implantation of the fully resorbable polymeric everolimus-eluting scaffold in patients with de novo coronary artery disease: the ABSORB cohort A trial	Y. Onuma, D. Dudek, L. Thuesen, M. Webster, K. Nieman, H. M. Garcia-Garcia, J. A. Ormiston and P. W. Serruys	2013		Yes	Duplication
656	Fractional flow reserve-guided revascularization: practical implications of a diagnostic gray zone and measurement variability on clinical decisions	R. Petraco, S. Sen, S. Nijjer, M. Echavarria-Pinto, J. Escaned, D. P. Francis and J. E. Davies	2013		Yes	Not satisfy with inclusion criteria
657	Evaluation of infarct-related coronary artery patency and microcirculatory function after facilitated percutaneous primary coronary angioplasty: the FINESSE-ANGIO (Facilitated Intervention With Enhanced Reperfusion Speed to Stop Events-Angiographic) study	F. Prati, S. Petronio, A. J. Van Boven, M. Tendera, L. De Luca, M. A. de Belder, A. R. Galassi, F. Imola, G. Montalescot, J. Z. Peruga, E. S. Barnathan, S. Ellis and S. Savonitto	2010		Yes	Not satisfy with inclusion criteria
658	Optimization of Tryton dedicated coronary bifurcation system with coregistration of optical coherence tomography and fractional flow reserve	S. A. Pyxaras, S. Tu, E. Barbato, J. H. Reiber and W. Wijns	2013		Yes	Duplication
659	Baseline fractional flow reserve and stent diameter predict optimal post-stent fractional flow reserve and major adverse cardiac events after bare-metal stent deployment	H. Samady, M. McDaniel, E. Veledar, B. De Bruyne, N. H. Pijls, W. F. Fearon and V. Vaccarino	2009		Yes	Duplication
660	Fractional flow reserve in unstable angina and non-ST-segment elevation myocardial infarction experience from the FAME (Fractional flow reserve versus Angiography for Multivessel Evaluation) study	J. W. Sels, P. A. Tonino, U. Siebert, W. F. Fearon, M. Van't Veer, B. De Bruyne and N. H. Pijls	2011		Yes	Not satisfy with inclusion criteria
661	Physiological Distribution and Local Severity of Coronary Artery Disease and Outcomes After Percutaneous Coronary Intervention	D. Shin, N. Dai, S. H. Lee, K. H. Choi, A. Lefieux, D. Molony, D. Hwang, H. K. Kim, K. H. Jeon, H. J. Lee, H. J. Jang, S. J. Ha, T. K. Park, J. H. Yang, Y. B. Song, J. Y. Hahn, S. H. Choi, J. H. Doh, E. S. Shin, C. W. Nam, B. K. Koo, H. C. Gwon, J. Ge and J. M. Lee	2021		Yes	Not satisfy with inclusion criteria
662	Prognostic Implications of Post-Intervention Resting Pd/Pa and Fractional Flow Reserve in Patients With Stent Implantation	D. Shin, S. H. Lee, J. M. Lee, K. H. Choi, D. Hwang, H. J. Lee, H. J. Jang, H. K. Kim, J. J. Kwak, S. J. Ha, Y. B. Song, E. S. Shin and J. H. Doh	2020		Yes	Not satisfy with inclusion criteria
663	Fractional Flow Reserve-Based Coronary Artery Bypass Surgery: Current Evidence and Future Directions	C. Spadaccio, D. Glineur, E. Barbato, A. Di Franco, K. G. Oldroyd, G. Biondi-Zoccai, F. Crea, S. E. Fremes, D. J. Angiolillo and M. Gaudino	2020		Yes	Not satisfy with inclusion criteria
664	Evolving Routine Standards in Invasive Hemodynamic Assessment of Coronary Stenosis: The Nationwide Italian SICI-GISE Cross-Sectional ERIS Study	M. Tebaldi, S. Biscaglia, M. Fineschi, G. Musumeci, A. Marchese, A. M. Leone, M. L. Rossi, G. Stefanini, A. Maione, A. Menozzi, F. Tarantino, V. Lodolini, F. Gallo, E. Barbato, G. Tarantini and G. Campo	2018		Yes	Not satisfy with inclusion criteria
665	Why Is Fractional Flow Reserve After Percutaneous Coronary Intervention Not Always 1.0?	P. A. Tonino and N. P. Johnson	2016		Yes	Not satisfy with inclusion criteria
666	Fractional Flow Reserve in Patients With Acute Coronary Syndrome: From Deferral to Risk Stratification	E. Van Belle, A. Cosenza, L. Raposo, S. Porouchani and S. B. Baptista	2020		Yes	Not satisfy with inclusion criteria
667	Impact of Routine Invasive Physiology at Time of Angiography in Patients With Multivessel Coronary Artery Disease on Reclassification of Revascularization Strategy: Results From the DEFINE REAL Study	E. Van Belle, R. Gil, V. Klauss, M. Balghith, M. Meuwissen, J. Clerc, B. Witzenbichler, M. Cercek, M. Vlachojannis, I. Lang, P. Commeau, F. Vincent, L. Testa, W. Wasek, N. Debry, S. Kische, G. Gabrielli and G. Sardella	2018		Yes	Not satisfy with inclusion criteria
668	Reclassification of Treatment Strategy by Routine Coronary Pressure Assessment-Episode 7 of the Saga: The More You Look, the More You Find It!	E. Van Belle, F. Vincent, L. Raposo, S. Bravo Baptista and P. Dupouy	2018		Yes	Duplication
669	First-in-Man Percutaneous Coronary Intervention Using Instantaneous Wave-Free Ratio Roadmap Functionality With Instantaneous Wave-Free Ratio Scout Pullback	T. Yabe, T. Muramatsu, R. Tsukahara, M. Nakano, S. Nishio, Y. Takimura, H. Takimura, M. Kawano and T. Hada	2018		Yes	Not satisfy with inclusion criteria
670	Stenting "Vulnerable" But Fractional Flow Reserve-Negative Lesions: Potential Statistical Limitations of Ongoing and Future Trials	F. M. Zimmermann, N. H. J. Pijls, K. L. Gould and N. P. Johnson	2021		Yes	Not satisfy with inclusion criteria
671	Association of Improvement in Fractional Flow Reserve With Outcomes, Including Symptomatic Relief, After Percutaneous Coronary Intervention	S. Fournier, G. Ciccarelli, G. G. Toth, A. Milkas, P. Xaplanteris, P. A. L. Tonino, W. F. Fearon, N. H. J. Pijls, E. Barbato and B. De Bruyne	2019		Yes	Not satisfy with inclusion criteria
672	Usefulness of Routine Fractional Flow Reserve for Clinical Management of Coronary Artery Disease in Patients With Diabetes	E. Van Belle, A. Cosenza, S. B. Baptista, F. Vincent, J. Henderson, L. Santos, R. Ramos, C. Pouillot, R. Calé, T. Cuisset, E. Jorge, E. Teiger, C. Machado, L. Belle, M. Costa, D. Barreau, E. Oliveira, M. Hanssen, J. Costa, C. Besnard, L. Nunes, J. Dallongeville, G. Sideris, C. Bretelle, N. Fonseca, N. Lhoest, J. Guardado, B. Silva, M. J. Sousa, P. Barnay, J. C. Silva, L. Leborgne, A. Rodrigues, S…	2020		Yes	Not satisfy with inclusion criteria
673	Long-term survival in patients undergoing percutaneous interventions with or without intracoronary pressure wire guidance or intracoronary ultrasonographic imaging: a large cohort study	G. M. Fröhlich, S. Redwood, R. Rakhit, P. A. MacCarthy, P. Lim, T. Crake, S. K. White, C. J. Knight, C. Kustosz, G. Knapp, M. C. Dalby, I. S. Mali, A. Archbold, A. Wragg, A. D. Timmis and P. Meier	2014		Yes	Duplication
674	Comparison of Physician Visual Assessment With Quantitative Coronary Angiography in Assessment of Stenosis Severity in China	H. Zhang, L. Mu, S. Hu, B. K. Nallamothu, A. J. Lansky, B. Xu, G. Bouras, D. J. Cohen, J. A. Spertus, F. A. Masoudi, J. P. Curtis, R. Gao, J. Ge, Y. Yang, J. Li, X. Li, X. Zheng, Y. Li, H. M. Krumholz and L. Jiang	2018		Yes	Duplication
675	[Usefulness of stress MPI for assessment of PCI indication--comparison with FFRmyo evaluation using pressure sensor wire]	M. Fujinawa, M. Abe, S. Okubo and A. Yamashina	2007		Yes	Duplication
676	[Myocardial Perfusion Imaging and Fractional Flow Reserve-Therapeutic Strategy Based on Myocardial Ischemia Evaluation in Patients with Coronary Artery Disease]	T. Kawasaki	2016		Yes	Duplication
677	Identifying culprit lesions in non-ST-elevation myocardial infarction: are new diagnostic tools always better?	V. Miloradovic, N. Jagic, D. Nikolic, M. Tasic and M. Sreckovic	2016		Yes	Duplication
678	[Multivessel coronary disease's optimal treatment based on fractional flow reserve. Is 'full revascularisation' always positive for the patient?]	T. Pawłowski, T. Kulawik and R. J. Gil	2010		Yes	Duplication
679	[Assessment of fractional coronary blood flow reserve]	V. M. Mironov, E. V. Merkulov and A. N. Samko	2012		Yes	Not satisfy with inclusion criteria
680	Ischemia-based Coronary Revascularization: Beyond Anatomy and Fractional Flow Reserve	H. S. Lim, K. W. Seo, M. H. Yoon, H. M. Yang and S. J. Tahk	2018		Yes	Duplication
681	Percutaneous coronary intervention in patients with multi-vessel coronary artery disease: a focus on physiology	Y. K. Cho and C. W. Nam	2018		Yes	Not satisfy with inclusion criteria
682	Angiographically minimal but functionally significant coronary lesion confirmed by optical coherence tomography	H. J. Yoon, Y. K. Cho, C. W. Nam, K. B. Kim and S. H. Hur	2016		Yes	Not satisfy with inclusion criteria
683	Percutaneous coronary intervention in stable angina (ORBITA): a double-blind, randomised controlled trial	R. Al-Lamee, D. Thompson, H. M. Dehbi, S. Sen, K. Tang, J. Davies, T. Keeble, M. Mielewczik, R. Kaprielian, I. S. Malik, S. S. Nijjer, R. Petraco, C. Cook, Y. Ahmad, J. Howard, C. Baker, A. Sharp, R. Gerber, S. Talwar, R. Assomull, J. Mayet, R. Wensel, D. Collier, M. Shun-Shin, S. A. Thom, J. E. Davies and D. P. Francis	2018		Yes	Not satisfy with inclusion criteria
684	Outcomes reporting of the FAME trial	A. Dale, E. Slade and C. Heneghan	2016		Yes	Duplication
685	Percutaneous coronary intervention: FAME is lasting	S. P. Sedlis and J. D. Lorin	2015		Yes	Duplication
686	Fractional flow reserve versus angiography for guidance of PCI in patients with multivessel coronary artery disease (FAME): 5-year follow-up of a randomised controlled trial	L. X. van Nunen, F. M. Zimmermann, P. A. Tonino, E. Barbato, A. Baumbach, T. Engstrøm, V. Klauss, P. A. MacCarthy, G. Manoharan, K. G. Oldroyd, P. N. Ver Lee, M. Van't Veer, W. F. Fearon, B. De Bruyne and N. H. Pijls	2015		Yes	Not satisfy with inclusion criteria
687	How to guide PCI?: A network meta-analysis	J. Pang, L. Ye and Q. Chen	2020		Yes	Not satisfy with inclusion criteria
688	Optical coherence tomography and fractional flow reserve guided treatment of woven coronary artery anomaly presenting as acute myocardial infarction: A case report	F. Wang, J. Han and L. Guo	2020		Yes	Not satisfy with inclusion criteria
689	Cardiac Computed Tomography for Comprehensive Coronary Assessment: Beyond Diagnosis of Anatomic Stenosis	R. Parikh, A. Patel, B. Lu, A. Senapati, J. Mahmarian and S. M. Chang	2020		Yes	Not satisfy with inclusion criteria
690	Fractional flow reserve and instantaneous wave free ratio in 2015	S. R. Kondareddy, M. Singh, D. Stapleton, W. Rudzinski and E. Kaluski	2015		Yes	Duplication
691	The role of fractional flow reserve to guide stent implantation	F. Mangiacapra, L. Di Serafino and E. Barbato	2011		Yes	Not satisfy with inclusion criteria
692	From anatomy to function and then back to anatomy: invasive assessment of myocardial ischaemia in the catheterization laboratory based on anatomy-derived indices of coronary physiology	D. E. M. GL, S. Wopperer, R. Kotronias, M. Shanmuganathan, R. Scarsini, D. Terentes-Printzios, A. P. Banning and H. M. Garcia-Garcia	2021		Yes	Not satisfy with inclusion criteria
693	Use of fractional flow reserve in contemporary scenarios of coronary revascularization	M. Echavarría-Pinto and J. Escaned	2011		Yes	Not satisfy with inclusion criteria
694	[Interventional cardiology - what's hot and new?]	J. Rieber and E. Hoffmann	2013		Yes	Duplication
695	PCI Guided by Fractional Flow Reserve at 5 Years	P. Bogaty	2019		Yes	Not satisfy with inclusion criteria
696	Fractional flow reserve for guiding PCI	S. S. Brar and W. A. Gray	2009		Yes	Not satisfy with inclusion criteria
697	Use of the Instantaneous Wave-free Ratio or Fractional Flow Reserve in PCI	J. E. Davies, S. Sen, H. M. Dehbi, R. Al-Lamee, R. Petraco, S. S. Nijjer, R. Bhindi, S. J. Lehman, D. Walters, J. Sapontis, L. Janssens, C. J. Vrints, A. Khashaba, M. Laine, E. Van Belle, F. Krackhardt, W. Bojara, O. Going, T. Härle, C. Indolfi, G. Niccoli, F. Ribichini, N. Tanaka, H. Yokoi, H. Takashima, Y. Kikuta, A. Erglis, H. Vinhas, P. Canas Silva, S. B. Baptista, A. Alghamdi, F. Hellig, B. …	2017		Yes	Not satisfy with inclusion criteria
698	Refining the art and science of coronary stenting	S. G. Ellis	2009		Yes	Not satisfy with inclusion criteria
699	Fractional Flow Reserve-Guided Multivessel Angioplasty in Myocardial Infarction	G. Ferrante and G. G. Stefanini	2017		Yes	Not satisfy with inclusion criteria
700	PCI Guided by Fractional Flow Reserve at 5 Years	S. Fournier, P. Jüni and B. De Bruyne	2019		Yes	Not satisfy with inclusion criteria
701	PCI Guided by Fractional Flow Reserve at 5 Years	D. P. Francis and B. K. Nallamothu	2019		Yes	Duplication
702	Fractional flow reserve for guiding PCI	S. Garg, T. Rademaker and P. Serruys	2009		Yes	Not satisfy with inclusion criteria
703	Instantaneous Wave-free Ratio versus Fractional Flow Reserve to Guide PCI	M. Götberg, E. H. Christiansen, I. J. Gudmundsdottir, L. Sandhall, M. Danielewicz, L. Jakobsen, S. E. Olsson, P. Öhagen, H. Olsson, E. Omerovic, F. Calais, P. Lindroos, M. Maeng, T. Tödt, D. Venetsanos, S. K. James, A. Kåregren, M. Nilsson, J. Carlsson, D. Hauer, J. Jensen, A. C. Karlsson, G. Panayi, D. Erlinge and O. Fröbert	2017		Yes	Duplication
704	Fractional flow reserve for guiding PCI	N. Nagajothi, R. Arora and S. Khosla	2009		Yes	Not satisfy with inclusion criteria
705	PCI Guided by Fractional Flow Reserve at 5 Years	D. Ornish and R. F. Redberg	2019		Yes	Not satisfy with inclusion criteria
706	Multivessel PCI Guided by FFR or Angiography for Myocardial Infarction	E. Puymirat, G. Cayla, T. Simon, P. G. Steg, G. Montalescot, I. Durand-Zaleski, A. le Bras, R. Gallet, K. Khalife, J. F. Morelle, P. Motreff, G. Lemesle, J. G. Dillinger, T. Lhermusier, J. Silvain, V. Roule, J. N. Labèque, G. Rangé, G. Ducrocq, Y. Cottin, D. Blanchard, A. Charles Nelson, B. De Bruyne, G. Chatellier and N. Danchin	2021	Yes
707	Fractional Flow Reserve-Guided Multivessel Angioplasty in Myocardial Infarction	P. C. Smits and B. M. Boxma-de Klerk	2017		Yes	Duplication
708	Fractional flow reserve versus angiography for guiding percutaneous coronary intervention	P. A. Tonino, B. De Bruyne, N. H. Pijls, U. Siebert, F. Ikeno, M. van' t Veer, V. Klauss, G. Manoharan, T. Engstrøm, K. G. Oldroyd, P. N. Ver Lee, P. A. MacCarthy and W. F. Fearon	2009		Yes	Not satisfy with inclusion criteria
709	[Outcomes of percutaneous coronary intervention for intermediate coronary artery disease guided by intravascular ultrasound or fractional flow reserve]	H. Zuo, Q. Liu, Z. Zhang, L. Wang, J. Weng, Y. Wei, X. Luo, Q. Chen and Q. Cao	2014		Yes	Duplication
710	Left main coronary artery disease: pathophysiology, diagnosis, and treatment	C. Collet, D. Capodanno, Y. Onuma, A. Banning, G. W. Stone, D. P. Taggart, J. Sabik and P. W. Serruys	2018		Yes	Not satisfy with inclusion criteria
711	Enduring FAME of FFR-guided PCI	G. B. Lim	2018		Yes	Duplication
712	Interventional cardiology: Cost-effectiveness of PCI guided by fractional flow reserve	D. Morrone and W. S. Weintraub	2011		Yes	Duplication
713	Non-hyperaemic coronary pressure measurements to guide coronary interventions	T. P. van de Hoef, J. M. Lee, M. Echavarria-Pinto, B. K. Koo, H. Matsuo, M. R. Patel, J. E. Davies, J. Escaned and J. J. Piek	2020		Yes	Duplication
714	Coronary physiology before and after chronic total occlusion treatment: what does it tell us?	D. C. J. Keulards, P. J. Vlaar, I. Wijnbergen, N. H. J. Pijls and K. Teeuwen	2021		Yes	Not satisfy with inclusion criteria
715	Patients with coronary stenosis and a fractional flow reserve of ≥0.75 measured in daily practice at the VU University Medical Center	N. Oud, K. M. Marques, J. G. Bronzwaer, S. Brinckman, C. P. Allaart, C. C. de Cock and Y. Appelman	2010		Yes	Not satisfy with inclusion criteria
716	Discordance between anatomical and functional coronary stenosis severity	J. S. Wijpkema, J. Dorgelo, T. P. Willems, R. A. Tio, G. A. Jessurun, M. Oudkerk and F. Zijlstra	2007		Yes	Duplication
717	Functional assessment of myocardial ischaemia by intracoronary ECG	M. R. Bigler, M. Stoller, F. Praz, G. C. M. Siontis, R. Grossenbacher, C. Tschannen and C. Seiler	2021		Yes	Not satisfy with inclusion criteria
718	Duration of myocardial early systolic lengthening for diagnosis of coronary artery disease	M. Minamisawa, J. Koyama, A. Kozuka, T. Miura, T. Saigusa, S. Ebisawa, H. Motoki, A. Okada, U. Ikeda and K. Kuwahara	2018		Yes	Not satisfy with inclusion criteria
719	Anatomical and Physiological Changes after Paclitaxel-Coated Balloon for Atherosclerotic De Novo Coronary Lesions: Serial IVUS-VH and FFR Study	S. H. Ann, G. Balbir Singh, K. H. Lim, B. K. Koo and E. S. Shin	2016		Yes	Not satisfy with inclusion criteria
720	Percutaneous interventions in cardiology in Poland in the year 2014. Summary report of the Association of Cardiovascular Interventions of the Polish Cardiac Society AISN PTK	A. Ochała, Z. Siudak, J. Legutko, R. Parma, Z. Chmielak, S. Bartuś, S. Dobrzycki, M. Grygier, T. Moszura, T. Pawłowski and D. Dudek	2015		Yes	Duplication
721	[Measurements of intracoronary pressure and blood flow velocity]	C. Seiler, M. Fleisch, U. Kaufmann and B. Meier	1997		Yes	Duplication
722	INCREASED EXPOSURE TO X-RAYS DURING CORONARY ANGIOGRAPHY AND PERCUTANEOUS CORONARY INTERVENTIONS ASSOCIATED WITH FRACTIONAL FLOW RESERVE MEASUREMENT AND ENDOCORONARY IMAGING TECHNIQUES	R. Bensaid, J. L. Georges, D. Angoulvant, S. Chassaing, R. Deballon, P. Marcollet, F. Albert, O. Fichaux, O. Bar and G. Rangé	2021		Yes	Not satisfy with inclusion criteria
723	The side branch ostium: understanding the Achilles heel of treating bifurcation coronary disease	I. L. Bekdash and J. M. Hodgson	2010		Yes	Not satisfy with inclusion criteria
724	[Long-term prognosis in diabetic patients in whom revascularization is deferred following fractional flow reserve assessment]	A. J. Domínguez-Franco, M. F. Jiménez-Navarro, A. J. Muñoz-García, J. H. Alonso-Briales, J. M. Hernández-García and E. de Teresa Galván	2008		Yes	Not satisfy with inclusion criteria
725	[Could fractional flow reserve guide therapeutic strategy in acute coronary syndrome?]	R. J. Ruiz-Salmerón, M. Sanmartín, R. Mantilla, M. Bravo, R. Castellanos and J. Goicolea	2003		Yes	Not satisfy with inclusion criteria
726	Serial Morphological and Functional Assessment of the Paclitaxel-coated Balloon for de Novo Lesions	S. H. Ann, A. Y. Her, G. B. Singh, T. Okamura, B. K. Koo and E. S. Shin	2016		Yes	Not satisfy with inclusion criteria
727	Heart transplant coronary artery disease: Multimodality approach in percutaneous intervention	L. Leite, V. Matos, L. Gonçalves, J. Silva Marques, E. Jorge, J. Calisto, M. Antunes and M. Pego	2016		Yes	Not satisfy with inclusion criteria
728	Adoption and patterns of use of invasive physiological assessment of coronary artery disease in a large cohort of 40821 real-world procedures over a 12-year period	L. Raposo, M. Gonçalves, D. Roque, P. A. Gonçalves, P. Magno, J. Brito, S. Leal, S. Madeira, M. Santos, R. C. Teles, E. A. PF, M. Almeida, C. Morais, M. Mendes and S. B. Baptista	2021		Yes	Not satisfy with inclusion criteria
729	Vasospastic Angina Presenting With Syncope and Chest Pain: A Case Report and Brief Literature Review	S. A. Malik, T. T. Porter, G. Pavlides and Y. Chatzizisis	2017		Yes	Not satisfy with inclusion criteria
730	Non-randomized comparison between revascularization and deferral for intermediate coronary stenosis with abnormal fractional flow reserve and preserved coronary flow reserve	D. Shin, J. M. Lee, S. H. Lee, D. Hwang, K. H. Choi, H. K. Kim, J. H. Doh, C. W. Nam, E. S. Shin, M. Hoshino, T. Murai, T. Yonetsu, H. Mejía-Rentería, T. Kakuta, J. Escaned and B. K. Koo	2021		Yes	Not satisfy with inclusion criteria
731	Rest-Only Myocardial CT Perfusion in Acute Chest Pain	D. M. Thomas, C. W. Larson, M. K. Cheezum, T. C. Villines, K. R. Branch, R. Blankstein, R. C. Cury and A. M. Slim	2015		Yes	Not satisfy with inclusion criteria
732	Fractional Flow Reserve	D. Hill, A. Bykowski and M. J. Lim	2021		Yes	Not satisfy with inclusion criteria
733	Instantaneous Wave-Free Ratio	M. P. Soos, D. Gonzalez-Morales and D. McComb	2021		Yes	Not satisfy with inclusion criteria
734	Use of fractional flow reserve and intravascular ultrasonography to evaluate ambiguous left main coronary artery stenosis	H. Arora, W. Posligua and A. Mesa	2008		Yes	Not satisfy with inclusion criteria
735	Surrogate and clinical endpoints in interventional cardiology: are statistics the brakes?	M. Waliszewski and H. Rittger	2016		Yes	Not satisfy with inclusion criteria
736	Angiography-based estimation of coronary physiology: A frame is worth a thousand words	D. Terentes-Printzios, D. Oikonomou, K. P. Gkini, V. Gardikioti, K. Aznaouridis, I. Dima, K. Tsioufis and C. Vlachopoulos	2021		Yes	Not satisfy with inclusion criteria
737	Fractional flow reserve or optical coherence tomography guidance to revascularize intermediate coronary stenosis using angioplasty (FORZA) trial: study protocol for a randomized controlled trial	F. Burzotta, A. M. Leone, G. L. De Maria, G. Niccoli, V. Coluccia, G. Pirozzolo, S. Saffioti, C. Aurigemma, C. Trani and F. Crea	2014		Yes	Not satisfy with inclusion criteria
738	Comparison of clinical outcomes following percutaneous coronary intervention versus optimal medical therapy based on gray-zone fractional flow reserve in stable angina patients with intermediate coronary artery stenosis (COMFORTABLE prospective study): Study protocol for a multicenter randomized controlled trial	H. Kitabata, T. Kubo, Y. Shiono, K. Shimamura, Y. Ino, T. Tanimoto, Y. Hayashi, K. Komukai, H. Sougawa, K. Kimura, M. Gohda, T. Hashizume, M. Obana, K. Maeda, J. Yamaguchi and T. Akasaka	2019		Yes	Not satisfy with inclusion criteria
739	Effects of salvianolate on microcirculatory disturbance in patients with stable coronary heart disease: study protocol for a randomized controlled trial	Z. Li, Y. Luan, M. Wang, Y. Li, X. Shen, G. Fu and W. Zhang	2021		Yes	Not satisfy with inclusion criteria
740	Impact of different exercise training modalities on the coronary collateral circulation and plaque composition in patients with significant coronary artery disease (EXCITE trial): study protocol for a randomized controlled trial	M. Uhlemann, V. Adams, K. Lenk, A. Linke, S. Erbs, J. Adam, H. Thiele, T. Hilberg, M. Gutberlet, M. Grunze, G. C. Schuler and S. Möbius-Winkler	2012		Yes	Not satisfy with inclusion criteria
741	The effect of on-site CT-derived fractional flow reserve on the management of decision making for patients with stable chest pain (TARGET trial): objective, rationale, and design	J. Yang, D. Shan, M. Dong, Z. Wang, X. Ma, X. Hu, H. Zeng and Y. Chen	2020		Yes	Not satisfy with inclusion criteria
742	Fractional flow reserve-guided percutaneous coronary intervention: where to after FAME 2?	T. P. van de Hoef, M. Meuwissen and J. J. Piek	2015		Yes	Not satisfy with inclusion criteria
743	Clinical use of optical coherence tomography and fractional flow reserve	V. Ivanović, M. Petrović, M. Canković, A. Stojsić-Milosavljević and S. Cemerlić	2016		Yes	Not satisfy with inclusion criteria
744	Instantaneous wave-free ratio (iFR(®)) to determine hemodynamically significant coronary stenosis: A comprehensive review	S. Baumann, L. Chandra, E. Skarga, M. Renker, M. Borggrefe, I. Akin and D. Lossnitzer	2018		Yes	Not satisfy with inclusion criteria
745	Intra-procedural arrhythmia during cardiac catheterization: A systematic review of literature	F. A. Shaik, D. J. Slotwiner, G. M. Gustafson and X. Dai	2020		Yes	Not satisfy with inclusion criteria
746	Role of coronary physiology in the contemporary management of coronary artery disease	N. Ruparelia and R. K. Kharbanda	2015		Yes	Not satisfy with inclusion criteria
747	Safety of FFR-based treatment strategies: the Munich experience	J. Rieber, P. Jung, T. M. Schiele, A. Koenig, I. Erhard, T. Segmiller, S. Ebel, K. Theisen, U. Siebert and V. Klauss	2002		Yes	Not satisfy with inclusion criteria
748	Fractional flow reserve predicts major adverse cardiac events after coronary stent implantation	J. Rieber, T. M. Schiele, P. Erdin, H. U. Stempfle, A. König, I. Erhard, T. Segmiller, M. Baylacher, K. Theisen, M. C. Haufe, U. Siebert and V. Klauss	2002		Yes	Not satisfy with inclusion criteria
749	[Fractional flow reserve as a deciding criterion for intervention in patients with 50% coronary stenoses and impaired myocardial perfusion]	T. Rother, A. Neugebauer, M. Mende, H. J. Kolb, A. Hagendorff and D. Pfeiffer	2000		Yes	Not satisfy with inclusion criteria
750	[A comparison of the outcome of therapy between fractional flow reserve guided- versus coronary angiography guided-strategy in acute coronary syndrome patients with moderate coronary lesions]	H. F. Song, H. Li, X. Li, D. Yang, J. Han, R. F. Jia, S. Meng and Z. N. Jin	2016		Yes	Not satisfy with inclusion criteria

## Sheet: Embase
Sequence	Title	Author	Years	Inclusion	Exclusion	Reasons for exclusion
1	The role of FFR in clinical decision making in patients with moderate coronary lesions: A pilot study	M. Safi, M. A. Mehrabi, S. A. Parsa, I. Khaheshi and M. Naderian	2018		Yes	Not satisfy with inclusion criteria
2	Guiding myocardial revascularization by algorithmic interpretation of FFR pullback curves	J. Argacha, J. Decamp, B. Vandeloo, D. Babin, S. Lochy, K. Van den Bussche, Q. De Hemptinne, P. Xaplanteris, J. Magne, P. Segers and B. Cosyns	2021		Yes	Duplication
3	In vivo and in silico study of the flow-obstruction secondary to two devices measuring fractional flow reserve	S. Carlier, A. Delpature, A. Scalia, J. Saussez and G. Coussement	2019		Yes	Duplication
4	The effectiveness and safety between monoplane and biplane imaging during coronary angiographies	C. S. Hong, Z. C. Chen, K. T. Tang and W. T. Chang	2020		Yes	Not satisfy with inclusion criteria
5	The impact of fractional flow reserve-guided coronary revascularization in patients with coronary stenoses of intermediate severity	C. L. Huang, H. L. Je, W. P. Huang, T. P. Tsao, M. S. Young and W. H. Yin	2017		Yes	Not satisfy with inclusion criteria
6	Considering ISCHEMIA in the context of FAME and FAME 2: A call for the universal adoption of invasive ischemia-guided coronary intervention approach in chronic coronary syndrome	T. D. Wang	2020		Yes	Not satisfy with inclusion criteria
7	A contemporary re-evaluation of culprit lesion severity in patients presenting with STEMI	L. M. McCormick, S. P. Hoole, A. J. Brown, D. P. Dutka and N. E. J. West	2012		Yes	Not satisfy with inclusion criteria
8	Angiographic and physiologic assessment of coronary flow and myocardial perfusion in the cardiac catheterization laboratory	K. Vijayalakshmi and M. A. De Belder	2008		Yes	Not satisfy with inclusion criteria
9	Advances in Clinical Cardiology 2017: A Summary of Key Clinical Trials	C. McQuillan, A. Gray, A. Kearney and I. B. A. Menown	2018		Yes	Duplication
10	Clinical and angiographic predictors of persistently ischemic fractional flow reserve after percutaneous revascularization	S. K. Agarwal, S. Kasula, A. Almomani, Y. Hacioglu, Z. Ahmed, B. F. Uretsky and A. Hakeem	2017		Yes	Not satisfy with inclusion criteria
11	Impact of lesion characteristics on the prediction of optimal poststent fractional flow reserve	H. Ando, H. Takashima, A. Suzuki, S. Sakurai, S. Kumagai, A. Kurita, K. Waseda and T. Amano	2016		Yes	Not satisfy with inclusion criteria
12	Fractional flow reserve versus angiography in guiding management to optimize outcomes in non-ST-elevation myocardial infarction (FAMOUS-NSTEMI): Rationale and design of a randomized controlled clinical trial	C. Berry, J. Layland, A. Sood, N. P. Curzen, K. P. Balachandran, R. Das, S. Junejo, R. A. Henderson, A. H. Briggs, I. Ford and K. G. Oldroyd	2013		Yes	Duplication
13	Rationale and design of the fractional flow reserve versus angiography for multivessel evaluation (FAME) study	W. F. Fearon, P. A. L. Tonino, B. De Bruyne, U. Siebert and N. H. J. Pijls	2007		Yes	Not satisfy with inclusion criteria
14	Assessing MICRO-vascular resistances via IMR to predict outcome in STEMI patients with multivessel disease undergoing primary PCI (AMICRO): Rationale and design of a prospective multicenter clinical trial	M. Fineschi, E. Verna, G. Mezzapelle, D. Bartolini, G. Turiano, A. Manari, K. Lucarelli, L. Uguccioni, A. Repetto and G. Tarantini	2017		Yes	Duplication
15	Comparison of Fractional FLow Reserve And Intravascular ultrasound-guided Intervention Strategy for Clinical OUtcomes in Patients with InteRmediate Stenosis (FLAVOUR): Rationale and design of a randomized clinical trial	J. Kang, B. K. Koo, X. Hu, J. M. Lee, J. Y. Hahn, H. M. Yang, E. S. Shin, C. W. Nam, J. H. Doh, B. K. Lee, C. Ahn, J. Wang and S. J. Tahk	2018		Yes	Not satisfy with inclusion criteria
16	Handgrip-enhanced myocardial fractional flow reserve for assessment of coronary artery stenoses	D. G. Katritsis, S. Korovesis, E. Karvouni, E. Giazitzoglou, I. Karabinos, E. Tzanalaridou, D. Panagiotakos and M. M. Webb-Peploe	2006		Yes	Duplication
17	Instantaneous wave-free ratio and fractional flow reserve for the assessment of nonculprit lesions during the index procedure in patients with ST-segment elevation myocardial infarction: The WAVE study	C. Musto, F. De Felice, S. Rigattieri, D. Chin, A. Marra, M. S. Nazzaro, A. Cifarelli and R. Violini	2017		Yes	Not satisfy with inclusion criteria
18	Rationale and design of the Prospective LongitudinAl Trial of FFR<inf>CT</inf>: Outcome and Resource IMpacts study	G. Pontone, M. R. Patel, M. A. Hlatky, K. Chiswell, D. Andreini, B. L. Norgaard, R. A. Byrne, N. Curzen, I. Purcell, M. Gutberlet, G. Rioufol, U. Hink, H. W. Schuchlenz, G. Feuchtner, M. Gilard, B. De Bruyne, C. Rogers and P. S. Douglas	2015		Yes	Duplication
19	Five-year follow-up in patients after therapy stratification based on intracoronary pressure measurement	J. Rieber, P. Jung, A. Koenig, T. Schiele, M. Shapiro, U. Hoffmann and V. Klauss	2007		Yes	Not satisfy with inclusion criteria
20	Quantitative flow ratio–guided strategy versus angiography-guided strategy for percutaneous coronary intervention: Rationale and design of the FAVOR III China trial	L. Song, S. Tu, Z. Sun, Y. Wang, D. Ding, C. Guan, L. Xie, J. Escaned, W. F. Fearon, A. J. Kirtane, P. W. Serruys, W. Wijns, S. Windecker, M. B. Leon, G. W. Stone, S. Qiao and B. Xu	2020		Yes	Duplication
21	Validation of fractional flow reserve in intermediate left main coronary artery stenosis	J. M. Ahn, Y. R. Cho, H. W. Park, U. Jo, S. M. Kang, J. Y. Lee, W. J. Kim, D. W. Park, S. J. Kang, S. W. Lee, Y. H. Kim, C. W. Lee, S. W. Park and S. J. Park	2013		Yes	Not satisfy with inclusion criteria
22	Usefulness of fractional flow reserve to improve diagnostic efficiency in patients with non-ST elevation myocardial infarction	D. Carrick, M. Behan, F. Foo, J. Christie, W. S. Hillis, J. Norrie, K. G. Oldroyd and C. Berry	2013		Yes	Duplication
23	Meta-Analysis Comparing Angiography-Guided Versus FFR-Guided Coronary Artery Bypass Grafting	K. Changal, M. Patel, F. N. U. Salman, S. Nazir and R. Gupta	2020		Yes	Not satisfy with inclusion criteria
24	Anatomic image predictor of physiologically significant stenosis showing intermediate angiographic coronary stenosis	J. H. Doh, S. Y. Lee, J. Namgung, S. U. Kwon, H. Choe, W. R. Lee, B. K. Koo, C. W. Nam, B. K. Lee, S. W. Rha, K. D. Yoo, W. Y. Chung, M. H. Yoon, J. B. Lee and Y. J. Choi	2010		Yes	Duplication
25	Fractional flow reserve versus angiographic guidance of percutaneous coronary intervention: A systematic review and meta-analysis	U. Jo, Y. R. Cho, H. W. Park, S. M. Kang, J. M. Ahn, J. Y. Lee, W. J. Kim, D. W. Park, S. J. Kang, S. W. Lee, Y. H. Kim, C. W. Lee, S. W. Park and S. J. Park	2013		Yes	Duplication
26	Unexpected hypotension during percutaneous coronary intervention	E. Kiziltunç, M. Çetin and E. Örnek	2018		Yes	Not satisfy with inclusion criteria
27	Long-term outcomes of fractional flow reserve guided coronary intervention in consecutive 'real-world' patients	M. Liang, D. Kelly, A. Puri, S. Perera, M. Menon and G. Devlin	2011		Yes	Not satisfy with inclusion criteria
28	Comparison of Percutaneous Coronary Intervention Versus Coronary Artery Bypass Grafting for Unprotected Left Main Coronary Artery Disease	S. Y. Naqvi, J. Klein, T. Saha, D. J. McCormick and S. Goldberg	2017		Yes	Not satisfy with inclusion criteria
29	Instantaneous wave-free ratio can assess improvement in coronary haemodynamics after percutaneous intervention	S. S. Nijjer, S. Sen, R. Petraco, F. Cuculi, C. Broyd, N. Foin, R. Foale, I. Malik, G. Mikhail, A. S. Sethi, R. R. Kaprielian, C. S. Baker, A. D. Hughes, J. Mayet, R. K. Kharbanda, C. D. Mario and J. E. Davies	2013		Yes	Not satisfy with inclusion criteria
30	Intraluminal Intensity of Blood Speckle on Intravascular Ultrasound, a Novel Predictor of Periprocedural Myocardial Injury After Coronary Stenting	Y. Okuya, Y. Saito, H. Kitahara, T. Nakayama, Y. Fujimoto and Y. Kobayashi	2017		Yes	Not satisfy with inclusion criteria
31	Fractional flow reserve and long-term outcomes in the real world	A. Puri, M. Liang, S. Perera, K. Abercrombie and G. Devlin	2010		Yes	Not satisfy with inclusion criteria
32	Early Feasibility of Automated Artificial Intelligence Angiography Based Fractional Flow Reserve Estimation	A. Roguin, A. Abu Dogosh, Y. Feld, M. Konigstein, A. Lerman and E. Koifman	2021		Yes	Not satisfy with inclusion criteria
33	Experience with ffr	P. S. Sandhu and U. Kaul	2013		Yes	Duplication
34	Comparative Efficacy of Transradial Versus Transfemoral Approach for Coronary Angiography and Percutaneous Coronary Intervention	J. M. Schussler, A. Vasudevan, L. J. von Bose, J. I. Won and P. A. McCullough	2016		Yes	Duplication
35	Coronary Computed Tomographic Angiography-Derived Fractional Flow Reserve for Therapeutic Decision Making	C. Tesche, R. Vliegenthart, T. M. Duguay, C. N. De Cecco, M. H. Albrecht, D. De Santis, M. C. Langenbach, A. Varga-Szemes, B. E. Jacobs, D. Jochheim, M. Baquet, R. R. Bayer, S. E. Litwin, E. Hoffmann, D. H. Steinberg and U. J. Schoepf	2017		Yes	Not satisfy with inclusion criteria
36	Discrepancy between the level of diameter stenosis by quantitative coronary analysis (QCA) and the value of fractional flow reserve (FFR) in coronary artery diseases	H. M. Yang, W. Y. Chung, S. J. Park, I. Y. Oh, K. W. Park, H. J. Kang, B. K. Koo and H. S. Kim	2009		Yes	Not satisfy with inclusion criteria
37	Evolution of Australian Percutaneous Coronary Intervention (from the Melbourne Interventional Group [MIG] Registry)	J. Yeoh, D. Eccleston, W. Wilson, A. E. Ajani, M. B. Yudi, D. J. Clark, N. Andrianopoulos, B. P. Yan, S. J. Duffy, A. Brennan, C. M. Reid, C. Reid, G. New, M. Freeman, M. Sebastian, E. Oqueli, J. A. Shaw, A. Walton, A. Dart, A. Broughton, J. Federman, C. Keighley, C. Hengel, K. H. Peter, D. Stub, W. Chan, S. Nanayakkara, J. O'Brien, L. Selkrig, K. Rankin, R. Huntington, S. Pally, D. J. Clark, O. …	2017		Yes	Not satisfy with inclusion criteria
38	Coronary Catheterization and Percutaneous Interventions After Transcatheter Aortic Valve Implantation	C. Zivelonghi, G. Pesarini, R. Scarsini, M. Lunardi, A. Piccoli, V. Ferrero, L. Gottin, C. Vassanelli and F. Ribichini	2017		Yes	Not satisfy with inclusion criteria
39	The relationship between coronary microvascular dysfunction, atrial fibrillation and heart failure with preserved ejection fraction	C. Ozcan, T. Allan, S. A. Besser, A. de la Pena and J. Blair	2021		Yes	Not satisfy with inclusion criteria
40	Coronary artery disease: To cath or not to cath? When and how best to cath: Those are the remaining questions	R. Rossini, G. Musumeci, E. P. Navarese and G. Tarantini	2013		Yes	Not satisfy with inclusion criteria
41	FFRCT: Current status	J. Chen, L. H. Wetzel, K. L. Pope, L. J. Meek, T. Rosamond and C. M. Walker	2021		Yes	Not satisfy with inclusion criteria
42	Comparison between fractional flow reserve and visual assessment by multiple observers in patients with angiographically moderate coronary artery lesions	B. D. Karaduman, M. Akc¸ay, H. Ayhan, H. A. Kasapkara, M. B. Özen, M. C. Güney, S. Baştuʇ, C. Sari, T. Durmaz, T. Keleş, N. A. Bayram, E. Bilen and E. Bozkurt	2015		Yes	Not satisfy with inclusion criteria
43	Neutrophil-to-lymphocyte ratio predicts hemodynamic significance of coronary artery stenosis	A. Akyel, Ç. Yayla, M. Erat, T. Çimen, M. Doğan, S. Açıkel, S. Aydoğdu and E. Yeter	2015		Yes	Duplication
44	Role of no reflow and microvascular obstruction in the prognostic stratification of STEMI patients	A. Durante	2018		Yes	Duplication
45	The utility of high-sensitivity C-reactive protein levels in patients with moderate coronary lesions and gray-zone fractional flow reserve	L. Li, Q. W. Liu, Z. Li, L. Wang, J. H. Wang, L. Song and B. Li	2018		Yes	Not satisfy with inclusion criteria
46	Preprocedural β-Blockers in the Functional Assessment of Intermediate Coronary Lesions by Instantaneous Wave-Free Ratio	M. Verdoia, R. Gioscia, M. Nardin, O. Viola, M. F. Brancati, P. L. Soldà, M. Marcolongo and G. De Luca	2021		Yes	Duplication
47	Use and Value of Fractional Flow Reserve in Coronary Arteriography	T. F. Whayne, M. J. Sousa and A. Abdel-Latif	2020		Yes	Not satisfy with inclusion criteria
48	Intermediate lesion and multivessels disease: Interest of fractional flow reserve (FFR) to determine the strategy of revascularization	E. Puymirat and B. De Bruyne	2011		Yes	Not satisfy with inclusion criteria
49	Why we might not need to stress about ruling out inducible myocardial ischemia	K. J. L. Bell, C. Semsarian and J. Doust	2020		Yes	Not satisfy with inclusion criteria
50	Coronary computed tomography angiography following robotic coronary artery bypass grafting surgery: Systematic approach to image analysis and practical considerations	A. K. Pasha, J. Z. Lee, R. S. Poston and A. Abidov	2021		Yes	Duplication
51	Long-term outcomes of medical therapy versus coronary revascularisation in patients with intermediate stenoses guided by pressure wire	H. Shi, C. H. Lee, M. Y. Y. Chan, A. F. Low, S. G. Teo, K. H. Chan, R. Sethi, A. M. Richards and H. C. Tan	2015		Yes	Not satisfy with inclusion criteria
52	Long-term outcome after surgical left main coronary angioplasty	C. J. Botman, W. Arnoudse, O. Penn and N. Pijls	2006		Yes	Not satisfy with inclusion criteria
53	Value of Magnetic Resonance Imaging, Angiography, and Fractional Flow Reserve to Evaluate the Left Main Coronary Artery After Direct Surgical Angioplasty	C. J. Botman, H. Post, O. Penn and N. Pijls	2007		Yes	Duplication
54	Intravascular imaging and physiologic lesion assessment to define critical coronary stenoses	L. Gruberg, G. S. Mintz, L. F. Satler, K. M. Kent, A. D. Pichard and M. B. Leon	1999		Yes	Not satisfy with inclusion criteria
55	Coronary pressure measurement for functional evaluation and treatment of intermediate angiographic stenosis	M. Pirel, G. Rioufol, X. André-Fouët, P. Staat, E. Bonnefoy-Cudraz, R. Rossi, G. De Gevigney and G. Finet	2004		Yes	Not satisfy with inclusion criteria
56	Fractional flow reserve in France: Free access at last?	G. Rioufol and G. Finet	2016		Yes	Duplication
57	29th European Days of the French Society of Cardiology	2019	Journal		Yes	Duplication
58	FFR Gray zone and clinical outcome	J. Adjedj, V. Flore, G. Di Gioia, A. Ferrara, M. Pellicano, G. Toth, W. Wijns, B. De Bruyne and E. Barbato	2016		Yes	Not satisfy with inclusion criteria
59	Prognostic impact of tissue protrusion after stenting in patients with acute coronary syndrome: An optical coherence tomography study	B. Bonnet, P. Plastaras, J. Huang, M. France Séronde, R. Chopard, F. Schiele and N. Meneveau	2015		Yes	Not satisfy with inclusion criteria
60	Impact of the FAME2 study on routine use of Fractional Flow Reserve (FFR). Results from 2454 FFR between 1999 and 2015	M. Vandaele, M. Chatot, M. Badoz, D. Pales-Espinosa, R. Chopard, N. Meneveau and F. Schiele	2016		Yes	Not satisfy with inclusion criteria
61	The time has come to move from coronary angiography to physiological assessment of coronary lesions	J. Veselka	2013		Yes	Not satisfy with inclusion criteria
62	Update on coronary angiography-based physiology technologies	A. Hideo-Kajita, H. M. Garcia-Garcia, E. Shlofmitz and C. M. Campos	2019		Yes	Not satisfy with inclusion criteria
63	Fractional flow reserve-guided strategy in acute coronary syndrome. A systematic review and meta-analysis	J. L. Martins, V. Afreixo, J. Santos and L. Gonçalves	2018		Yes	Not satisfy with inclusion criteria
64	Clinical outcomes and cost-effectiveness analysis of FFR compared with angiography in multivessel disease patient	E. F. Quintella, E. Ferreira, V. M. P. Azevedo, D. V. Araujo, F. M. Sant anna, B. Amorim and D. C. de Albuquerque	2019		Yes	Duplication
65	What is the angiography error when defining myocardial ischemia during percutaneous coronary interventions?	F. M. Sant'Anna, E. R. Da Silva, L. A. Batista, M. B. Brito, F. M. Ventura, H. A. Ferraz, L. Buczynski, C. A. M. Barrozo and N. Pijls	2008		Yes	Not satisfy with inclusion criteria
66	Evaluation of myocardial ischemia with iFR (Instantaneous wave-free ratio in the catheterization laboratory: A pilot study	H. C. A. Vieira, M. C. M. Ferreira, L. C. Nunes, C. J. F. Cardoso, E. M. Do Nascimento and G. M. M. de Oliveira	2020		Yes	Not satisfy with inclusion criteria
67	Percutaneous coronary intervention in chronic total occlusion	L. F. Ybarra, M. J. C. Cantarelli, V. M. G. Lemke and A. S. de Quadros	2018		Yes	Not satisfy with inclusion criteria
68	Evaluating the impact of fractional flow reserve-guided percutaneous coronary intervention in intermediate coronary artery lesions on the mode of treatment and their outcomes: An Iranian experie	A. Khosravi, M. R. Pourbehi, M. Pourmoghaddas, A. Ostovar, M. R. Akhbari, F. Ziaee-Bideh, J. Golshahi and S. Shahin	2015		Yes	Not satisfy with inclusion criteria
69	Vorticity: At the crossroads of coronary biomechanics and physiology	J. L. Gutiérrez-Chico, S. Zhao and Y. S. Chatzizisis	2018		Yes	Not satisfy with inclusion criteria
70	Wall shear stress estimated by 3D-QCA can predict cardiovascular events in lesions with borderline negative fractional flow reserve	V. Tufaro, H. Safi, R. Torii, B. K. Koo, P. Kitslaar, A. Ramasamy, A. Mathur, D. A. Jones, R. Bajaj, E. Erdoğan, A. Lansky, J. Zhang, K. Konstantinou, C. D. Little, R. Rakhit, G. V. Karamasis, A. Baumbach and C. V. Bourantas	2021		Yes	Not satisfy with inclusion criteria
71	NT-proBNP in patients with asymptomatic severe aortic stenosis: Relation to coronary microvascular function	M. D. Banovic	2017		Yes	Not satisfy with inclusion criteria
72	Effect of the fractional flow reserve (FFR) on the treatment of coronary bifurcation disease	J. M. Chen, J. Lan, C. Tu, F. Cheng, Y. Du, R. Liu, Y. T. Zhong and J. Y. Chen	2017		Yes	Not satisfy with inclusion criteria
73	Comparing the adverse clinical outcomes associated with fraction flow reserve-guided versus angiography-guided percutaneous coronary intervention: A systematic review and meta-analysis of randomized controlled trials	P. K. Bundhun, C. M. Yanamala and F. Huang	2016		Yes	Not satisfy with inclusion criteria
74	Optical coherence tomography findings after longitudinal ablation for an underexpanded stent in a heavily calcified lesion: A case report	M. Koide, K. Inoue, A. Matsuo and H. Fujita	2016		Yes	Duplication
75	Assessing flow limitation in patients with stable coronary artery disease	J. N. Townend, P. F. Ludman, S. N. Doshi, H. Khan and P. A. Calvert	2016		Yes	Not satisfy with inclusion criteria
76	Acute micro-coronary syndrome': Detailed coronary physiology in a patient with Takotsubo cardiomyopathy	A. J. Morrow, S. Nordin, P. O'Boyle and C. Berry	2019		Yes	Duplication
77	A foreign older diabetic woman with an acute myocardial infarction: When cognitive biases in clinical decision-making become especially important	M. Schlögl, D. Hofmänner, R. Manka and D. I. Keller	2018		Yes	Not satisfy with inclusion criteria
78	Safety and feasibility evaluation of planning and execution of surgical revascularisation solely based on coronary CTA and FFR CT in patients with complex coronary artery disease: Study protocol of the FASTTRACK CABG study	H. Kawashima, G. Pompilio, D. Andreini, A. L. Bartorelli, S. Mushtaq, E. Ferrari, F. Maisano, R. R. Buechel, K. Tanaka, M. La Meir, J. De Mey, U. Schneider, T. Doenst, U. Teichgräber, G. W. Stone, F. Sharif, R. De Winter, B. Thomsen, C. Taylor, C. Rogers, J. Leipsic, W. Wijns, Y. Onuma and P. W. Serruys	2020		Yes	Duplication
79	Cardiovascular magnetic resonance in emergency patients with multivessel disease or unobstructed coronary arteries: A cost-effectiveness analysis in the UK	E. A. Stokes, B. Doble, M. Pufulete, B. C. Reeves, C. Bucciarelli-Ducci, S. Dorman, J. P. Greenwood, R. A. Anderson and S. Wordsworth	2019		Yes	Not satisfy with inclusion criteria
80	State-of-the-art pediatric coronary artery bypass surgery: A literature review	R. Komarov, A. Ismailbaev, V. Chragyan, B. Kadyraliev, M. P. B. O. Sá, A. Ruhparwar, A. Weymann and K. Zhigalov	2020		Yes	Not satisfy with inclusion criteria
81	Dedicated side-branch stent: What could go wrong?	U. Rao and S. C. Eccleshall	2017		Yes	Not satisfy with inclusion criteria
82	The transluminal attenuation gradient in coronary CT angiography for the detection of hemodynamically significant disease: Can all arteries be treated equally?	S. Fujimoto, A. A. Giannopoulos, K. K. Kumamaru, R. Matsumori, A. Tang, E. Kato, Y. Kawaguchi, K. Takamura, K. Miyauchi, H. Daida, F. J. Rybicki and D. Mitsouras	2018		Yes	Duplication
83	Variability in visual estimation of coronary angiographic percent diameter stenosis in comparison to fractional flow reserve	S. P. Hoole, M. D. Seddon, A. Starovoytov, R. S. Poulter, D. Wood, G. Mancini, A. Y. Fung and J. Saw	2010		Yes	Not satisfy with inclusion criteria
84	Retrospective analysis of coronary fractional flow reserve for the assessment of coronary artery disease in a tertiary academic centre	J. E. Toma, R. Good, S. Kalra, R. Barthwal, J. Watt, D. Austin, H. Beydoun, T. Lee, H. Curran, N. Nadeem, B. Kidwai, L. Title, C. Kells, A. Quraishi and M. P. Love	2014		Yes	Not satisfy with inclusion criteria
85	A population based analysis of indications, findings, outcome, and complications of percutaneous coronary interventions (PCI) in Iceland and Sweden during one year	T. Gudnason, G. Gudnadottir, K. Eyjolfsson, B. Lagerqvist, T. Nilsson, K. Andersen and S. James	2009		Yes	Not satisfy with inclusion criteria
86	A comparison of all percutaneous coronary interventions (PCI) performed in 2008 in Iceland and Sweden	T. Gudnason, S. James, K. Eyjolfsson, G. Gudnadottir, S. Scheving, T. Gudjonsson, G. Karlsson, A. Sigurdsson, T. Nilsson, T. Jonasson, R. Danielsen, S. Magnusdottir, U. Sigtryggsdottir, G. Thorgeirsson, G. Thorgeirsson, K. Andersen and B. Lagerqvist	2009		Yes	Duplication
87	CT assessment of coronary flow physiology	D. S. Berman, D. Dey, P. Slomka, G. Germano, S. W. Hayes, J. D. Friedman, L. Thomson and A. Rozanski	2015		Yes	Not satisfy with inclusion criteria
88	Wellens' syndrome: A bad omen	M. C. Cruz, I. Luiz, L. Ferreira and R. Cruz Ferreira	2017		Yes	Not satisfy with inclusion criteria
89	Culprit in a cardiac arrest: Right coronary artery or left anterior descending	O. E. Egbuche, P. Agasthi, K. Sivakumar and R. Sachdeva	2016		Yes	Duplication
90	Is ischemia universal in a chronic total occlusion?	R. Sachdeva	2014		Yes	Not satisfy with inclusion criteria
91	Comparison of computed tomography derived fractional flow reserve to invasive fractional flow reserve in diagnosis of functional coronary stenosis	R. Sachdeva	2017		Yes	Duplication
92	Diffuse multivessel coronary artery spasm (CAS) induced by guidewire insertion leading to cardiac arrest: A case report	B. T. Yeneneh, B. Louka, E. Yang and D. Fortuin	2016		Yes	Not satisfy with inclusion criteria
93	The Impact of Fractional Flow Reserve on Revascularization	I. Y. Elgendy, C. Choi and A. A. Bavry	2015		Yes	Not satisfy with inclusion criteria
94	Invasive Testing for Coronary Artery Disease: FFR, IVUS, OCT, NIRS	E. M. Groves, A. H. Seto and M. J. Kern	2014		Yes	Not satisfy with inclusion criteria
95	Physiologic Lesion Assessment During Percutaneous Coronary Intervention	N. Melikian, F. Del Furia and C. Di Mario	2010		Yes	Duplication
96	Coronary Physiology Assessment for the Diagnosis and Treatment of Coronary Artery Disease	E. Moscarella, F. Gragnano, A. Cesaro, A. Ielasi, V. Diana, M. Conte, A. Schiavo, S. Coletta, D. Di Maio, F. Fimiani and P. Calabrò	2020		Yes	Not satisfy with inclusion criteria
97	Invasive coronary physiology assessment for patients with stable coronary disease	I. Y. Elgendy, A. Denktas, N. P. Johnson, F. A. Jaffer and H. Jneid	2021		Yes	Not satisfy with inclusion criteria
98	Morphology and physiology together: Is optical coherence tomography the one-stop-shop of invasive cardiology?	C. Di Mario and P. Demola	2020		Yes	Not satisfy with inclusion criteria
99	A simplified formula to calculate fractional flow reserve in sequential lesions circumventing the measurement of coronary wedge pressure: The APIS-S pilot study	J. L. Gutiérrez-Chico, C. Cortés, M. Jaguszewski, M. Schincariol, I. J. Amat-Santos, J. A. Franco-Peláez, G. Żuk, D. Ciećwierz, W. Wojakowski, F. Navarro, S. Tu and B. Ibáñez	2019		Yes	Not satisfy with inclusion criteria
100	Virtual fractional flow reserve and virtual coronary stent guided percutaneous coronary intervention	F. Y. Huang, Q. Liu, X. X. Liu, B. Ma and Y. Zhu	2020		Yes	Duplication
101	Predictors of periprocedural complications in patients undergoing percutaneous coronary interventions within coronary artery bypass grafts	R. A. Januszek, A. Dziewierz, Z. Siudak, T. Rakowski, D. Dudek and S. Bartuś	2019		Yes	Not satisfy with inclusion criteria
102	Consensus document for invasive coronary physiologic assessment in Asia-pacific countries	H. S. Lee, J. M. Lee, C. W. Nam, E. S. Shin, J. H. Doh, N. Dai, M. K. C. Ng, A. S. C. Yong, D. Tresukosol, A. S. Mullasari, R. Mathew, P. Chandra, K. T. Wang, Y. Chen, J. Chen, K. H. Yiu, N. P. Johnson and B. K. Koo	2019		Yes	Not satisfy with inclusion criteria
103	Quantitative flow ratio-guided surgical intervention in symptomatic myocardial bridging	Q. Qi, G. Liu, Z. Yuan, L. Liu, S. Tu and Q. Zhao	2020		Yes	Not satisfy with inclusion criteria
104	Provisional drug-coated balloon treatment guided by physiology on de novo coronary lesion	E. S. Shin, L. H. Bang, E. J. Jun, A. Y. Her, J. H. Chung, S. Garg, J. M. Lee, J. H. Doh, C. W. Nam, B. K. Koo and Q. Tang	2021		Yes	Duplication
105	Coronary physiology and percutaneous intervention managed with gadolinium road mapping and intravascular ultrasound in hyperthyroidism	P. Tajti, M. Ayoub, T. Nuehrenberg and K. Mashayekhi	2021		Yes	Not satisfy with inclusion criteria
106	Hyperemic contrast velocity assessment improves accuracy of the image-based fractional flow reserve calculation	B. Tar, C. Jenei, Á. Üveges, G. T. Szabó, A. Ágoston, C. A. Dézsi, A. Komócsi, D. Czuriga, A. Juhász and Z. Kőszegi	2021		Yes	Duplication
107	Combining anatomy and physiology: New angiography-based and computed tomography coronary angiography-derived fractional flow reserve indices	M. Tomaniak and P. W. Serruys	2020		Yes	Not satisfy with inclusion criteria
108	Elliptical stretch as a cause of side branch ostial compromise after main vessel stenting in coronary bifurcations: New insights from numerical analysis	D. I. Vassilev, G. S. Kassab, C. Collet, J. L. Gutiérrez-Chico, G. Rigatelli, R. J. Gil and P. W. Serruys	2020		Yes	Duplication
109	Small vessel coronary artery disease: How small can we go with myocardial revascularization?	M. T. Wybraniec, P. Bańka, T. Bochenek, T. Roleder and K. Mizia-Stec	2021		Yes	Duplication
110	Multivessel vs. culprit-vessel-only PCI in patients with acute myocardial infarction	P. Bilkoo	2015		Yes	Duplication
111	The usefulness of cardiac CT integrated with FFRCT for planning myocardial revascularization in complex coronary artery disease: A lesson from SYNTAX studies	D. Andreini, S. Mushtaq, E. Conte, M. Mei, F. Nicoli, E. Melotti, G. Pompilio, M. Pepi, A. L. Bartorelli, Y. Onuma and P. W. Serruys	2020		Yes	Not satisfy with inclusion criteria
112	Integration of non-invasive functional assessments with anatomical risk stratification in complex coronary artery disease: The non-invasive functional SYNTAX score	C. Collet, Y. Onuma, Y. Miyazaki, M. A. Morel and P. W. Serruys	2017		Yes	Not satisfy with inclusion criteria
113	Racial and sex disparities in resource utilization and outcomes of multi-vessel percutaneous coronary interventions (a 5-year nationwide evaluation in the United States)	R. Desai, S. Singh, H. K. Fong, H. Goyal, S. Gupta, D. Zalavadia, R. Doshi, S. Savani, S. Pancholy, R. Sachdeva and G. Kumar	2019		Yes	Not satisfy with inclusion criteria
114	Unexpected evolution of a non-stenotic lesion in the left main coronary artery of a patient with non-ST-segment elevation myocardial infarction	A. F. Ispas, L. Mangin, A. Paziuc and L. Belle	2017		Yes	Not satisfy with inclusion criteria
115	Comparison of three-dimensional quantitative coronary angiography and intravascular ultrasound for detecting functionally significant coronary lesions	J. Lee, K. W. Seo, H. M. Yang, H. S. Lim, B. J. Choi, S. Y. Choi, S. J. Tahk and M. H. Yoon	2020		Yes	Not satisfy with inclusion criteria
116	Editorial to 1-year outcomes of FFRCT-guided care in patients with suspected coronary disease	I. Lobanova and A. I. Qureshi	2017		Yes	Not satisfy with inclusion criteria
117	The prognostic value of residual coronary stenoses after functionally complete revascularisation	D. T. L. Wong	2017		Yes	Not satisfy with inclusion criteria
118	Minimally invasive atherectomy with a virtual 3-Fr sheathless guiding catheter and a 0.9-mm excimer laser catheter for the treatment of coronary in-stent restenosis: a case report	S. Hashimoto, A. Takahashi, Y. Mizuguchi, T. Yamada, N. Taniguchi and T. Hata	2016		Yes	Not satisfy with inclusion criteria
119	Cost analysis of non-invasive fractional flow reserve derived from coronary computed tomographic angiography in Japan	T. Kimura, H. Shiomi, S. Kuribayashi, T. Isshiki, S. Kanazawa, H. Ito, S. Ikeda, B. Forrest, C. K. Zarins, M. A. Hlatky and B. L. Norgaard	2015		Yes	Not satisfy with inclusion criteria
120	Characterization of real-world patients with low fractional flow reserve immediately after drug-eluting stents implantation	Y. Kimura, N. Tanaka, H. Okura, K. Yoshida, M. Akabane, T. Takayama, A. Hirayama, T. Tada, T. Kimura, H. Takano, K. Mizuno, T. Inami, H. Yoshino and A. Yamashina	2016		Yes	Not satisfy with inclusion criteria
121	Pre-procedural combined coronary angiography and stress myocardial perfusion imaging using 320-detector CT in unprotected left main and ostial left anterior descending artery intervention	B. S. Ko, M. Crossett and S. K. Seneviratne	2015		Yes	Not satisfy with inclusion criteria
122	FFR and iFR guided percutaneous coronary intervention	H. Matsuo and Y. Kawase	2016		Yes	Duplication
123	Prevalence of visual–functional mismatch regarding coronary artery stenosis in the CVIT-DEFER registry	M. Nakamura, M. Yamagishi, T. Ueno, K. Hara, S. Ishiwata, T. Itoh, I. Hamanaka, T. Wakatsuki, T. Sugano, K. Kawai, T. Akasaka, N. Tanaka and T. Kimura	2014		Yes	Duplication
124	The utility of a jailed pressure wire technique for the treatment of coronary bifurcation lesion in a patient with chronic kidney disease	H. Omori, Y. Kawase, T. Tanigaki and H. Matsuo	2017		Yes	Not satisfy with inclusion criteria
125	Intracoronary adenosine-induced ventricular arrhythmias during fractional flow reserve (FFR) measurement: case series and literature review	H. R. Patel, P. Shah, S. Bajaj, H. Virk, M. Bikkina and F. Shamoon	2017		Yes	Not satisfy with inclusion criteria
126	Excimer laser coronary angioplasty for a lotus root-like structure in the left anterior descending coronary artery	E. Taguchi, M. Inoue, K. Sakamoto, K. Nakao, K. Tsujita and T. Sakamoto	2019		Yes	Not satisfy with inclusion criteria
127	Accuracy and usefulness of noninvasive fractional flow reserve from computed tomographic coronary angiography: comparison with myocardial perfusion imaging, echocardiographic coronary flow reserve, and invasive fractional flow reserve	E. Taguchi, K. Nakao, K. Hirakawa, T. Fukunaga, S. Miyamoto and T. Sakamoto	2017		Yes	Duplication
128	Localised pericardial effusion mimicking anterior myocardial infarction following coronary angiography	A. Acibuca, D. M. Gerede, V. O. Baris and M. Kilickap	2016		Yes	Duplication
129	Fractional flow reserve guided percutaneous coronary intervention; does long term data support its efficacy (a real world single centre experience in consecutive patients)	A. Khan, C. Low, J. Almarzouqi and D. Foley	2014		Yes	Not satisfy with inclusion criteria
130	Flash-forward: The emergence of angiography-derived fractional flow reserve in the catheter laboratory	C. C. Y. Wong and A. S. C. Yong	2021		Yes	Not satisfy with inclusion criteria
131	Revascularization of Left Main Coronary Artery	H. Baydoun, A. Jabbar, A. Nakhle, A. Irimpen, T. Patel and C. Ward	2019		Yes	Duplication
132	Fractional Flow Reserve as a Standard of Reference for Ischemia Early After ST Elevation Myocardial Infarction	A. Ghaemian, J. Yazdani, A. A. Farsavian, S. Golshani, M. Nabati, M. Dabirian, R. Jalalian, S. M. Abedi and B. Mirjani	2020		Yes	Not satisfy with inclusion criteria
133	Assessing the left main stem in the cardiac catheterization laboratory. What is “significant”? Function, imaging or both?	G. Kassimis, G. L. de Maria, N. Patel, T. Raina, P. Scott, R. K. Kharbanda and A. P. Banning	2018		Yes	Duplication
134	Comparison of regadenoson and nitroprusside to adenosine for measurement of fractional flow reserve: A systematic review and meta-analysis	J. Z. Lee, N. Singh, I. Nyotowidjojo, C. Howe, S. W. Low, T. Nguyen, D. Pinto, G. Kumar and K. S. Lee	2018		Yes	Not satisfy with inclusion criteria
135	Change in angiogram-derived management strategy of patients with chest pain when some FFR data are available: How consistent is the effect?	V. Nagaraja, M. Mamas, M. Mahmoudi, C. Rogers and N. Curzen	2017		Yes	Not satisfy with inclusion criteria
136	Stent-less percutaneous coronary intervention using rotational atherectomy and drug-coated balloon: A case series and a mini review	J. Shiraishi, N. Koshi, Y. Matsubara, T. Nishimura, A. Shikuma, K. Shoji, D. Ito, M. Kimura, E. Kishita, Y. Nakagawa, M. Hyogo and T. Sawada	2018		Yes	Not satisfy with inclusion criteria
137	Impact of sex on the functional assessment of intermediate coronary lesions by instantaneous wave-free ratio	M. Verdoia, M. Nardin, O. Viola, M. F. Brancati, P. L. Soldà, M. Marcolongo and G. De Luca	2021		Yes	Not satisfy with inclusion criteria
138	Univentricular Right Heart Support Using a Single Axial Flow Catheter for High Risk Multivessel Percutaneous Coronary Intervention	D. Zisa, C. Hirst, H. Chweich, L. Conway, I. Jaffe and N. K. Kapur	2019		Yes	Duplication
139	Peeled guidewire coating with debulked plaque obtained by directional coronary atherectomy	R. Hamaya, T. Yonetsu, S. Ichijo, M. Araki, T. Murai, Y. Kanaji, E. Usui, J. Matsuda, M. Hoshino, M. Hada, T. Niida, Y. Kanno and T. Kakuta	2017		Yes	Not satisfy with inclusion criteria
140	Debate of Percutaneous Coronary Intervention versus Coronary Artery Bypass Grafting in a Multimorbidity Patient with Complex Coronary Lesions	S. Mitsiadis, N. Miaris, A. Dimopoulos, A. Theodosis-Georgilas, S. Tsiamis, N. Patsourakos, N. Papakonstantinou and E. Pisimisis	2020		Yes	Duplication
141	Hemodynamic evaluation of coronary artery bypass graft lesions using fractional flow reserve	R. Aqel, G. J. Zoghbi, F. Hage, L. Dell'Italia and A. E. Iskandrian	2008		Yes	Duplication
142	Comparative analysis of three different anti-thrombotic strategies for coronary fractional flow reserve calculation	F. Boccalandro, P. Subramaniyam, S. Amaram and M. Angirekula	2013		Yes	Not satisfy with inclusion criteria
143	Non-invasive procedural planning using computed tomography-derived fractional flow reserve	M. J. Bom, S. P. Schumacher, R. S. Driessen, P. A. van Diemen, H. Everaars, R. W. de Winter, P. M. van de Ven, A. C. van Rossum, R. W. Sprengers, N. J. W. Verouden, A. Nap, M. P. Opolski, J. A. Leipsic, I. Danad, C. A. Taylor and P. Knaapen	2021		Yes	Duplication
144	Utility of a real-time appropriate use criteria decision support tool for percutaneous coronary interventions in non-acute coronary syndrome	S. Chen, K. K. L. Ho, S. Gannon, B. Thyagarajan, A. K. Chakrabarti, B. Potter, A. Singla, B. Piccirillo, C. Meduri and D. Cutlip	2014		Yes	Not satisfy with inclusion criteria
145	Accounting for right atrial pressure in the calculation of Fractional Flow Reserve (FFR) significantly increases the number of physiologically significant stenoses suitable for PCI	C. Cook, R. Petraco, S. Sen, S. Nijjer, R. Al-Lamee, J. Tarkin, D. M. Carlo, J. Escaned and J. Davies	2015		Yes	Duplication
146	Quantitative flow ratio—Meta-analysis and systematic review	C. Cortés, M. Carrasco-Moraleja, A. Aparisi, T. Rodriguez-Gabella, A. Campo, H. Gutiérrez, F. Julca, I. Gómez, J. A. San Román and I. J. Amat-Santos	2021		Yes	Not satisfy with inclusion criteria
147	Anomalous coronary artery originating from the opposite sinus of Valsalva (ACAOS), fractional flow reserve- and intravascular ultrasound-guided management in adult patients	B. W. Driesen, E. G. Warmerdam, G. J. T. Sieswerda, P. H. Schoof, F. J. Meijboom, F. Haas, P. R. Stella, A. O. Kraaijeveld, F. C. M. Evens, P. A. F. M. Doevendans, G. J. Krings, A. P. J. van Dijk and M. Voskuil	2018		Yes	Not satisfy with inclusion criteria
148	Fractional flow reserve versus angiography guided percutaneous coronary intervention: An updated systematic review	T. Enezate, J. Omran, A. S. Al-Dadah, M. Alpert, C. J. White, M. Abu-Fadel, H. Aronow, M. Cohen, F. Aguirre, M. Patel and E. Mahmud	2018		Yes	Duplication
149	Planning percutaneous coronary interventions using computed tomography angiography and fractional flow reserve-derived from computed tomography: A state-of-the-art review	K. Feldmann, E. Cami and R. D. Safian	2019		Yes	Not satisfy with inclusion criteria
150	Comparison between functional and intravascular imaging approaches guiding percutaneous coronary intervention: A network meta-analysis of randomized and propensity matching studies	M. Iannaccone, M. Abdirashid, U. Annone, G. Saint-Hilary, P. Meier, A. Chieffo, S. Chen, C. di Mario, F. Conrotto, P. Omedè, A. Montefusco, M. De Benedictis, S. Rettegno, B. Doronzo, M. Gasparini, M. Rinaldi, M. D'Amico and F. D'Ascenzo	2020		Yes	Not satisfy with inclusion criteria
151	Trends and predictors of fractional flow reserve use among patients with myocardial infarction in the United States	O. Idemudia, O. Aroriode, A. Patel, T. Aroriode and M. Syed	2021		Yes	Not satisfy with inclusion criteria
152	Postponing PCI based on FFR in patients undergoing cancer therapy	C. Iliescu, A. Solhpour, E. Munoz, G. Iliescu, K. Karimzad and K. Marmagkiolis	2016		Yes	Not satisfy with inclusion criteria
153	Stent “Hygiene”	I. S. Jovin and G. W. Vetrovec	2018		Yes	Duplication
154	iFR uncovers profound but mostly reversible ischemia in CTOs and helps to optimize PCI results	P. Kayaert, M. Coeman, B. Drieghe, J. Bennett, K. McCutcheon, J. Dens, C. Ungureanu, C. Zivelonghi, P. Agostoni, Y. Bataille, Q. de Hemptinne, S. Gevaert, M. De Pauw and S. Haine	2021		Yes	Not satisfy with inclusion criteria
155	Predicting post stent fractional flow reserve virtually from quantitative flow ratio – Can we really get there from here?	M. J. Kern and A. H. Seto	2020		Yes	Not satisfy with inclusion criteria
156	Left main coronary artery compression from pulmonary artery enlargement due to pulmonary hypertension: A contemporary review and argument for percutaneous revascularization	M. S. Lee, J. Oyama, R. Bhatia, Y. H. Kim and S. J. Park	2010		Yes	Not satisfy with inclusion criteria
157	Multicenter clinical evaluation of a piezoresistive-MEMS-sensor rapid-exchange pressure microcatheter system for fractional flow reserve measurement	C. Li, J. Yang, S. Dong, L. Dong, J. Chen, L. Shen, F. Zhang, C. Li, H. Liu, X. Hu, W. K. Hau, J. Qian, A. Jeremias, J. Wang and J. Ge	2021		Yes	Not satisfy with inclusion criteria
158	Validation of novel 3-dimensional quantitative coronary angiography based software to calculate fractional flow reserve post stenting	K. Masdjedi, L. J. C. van Zandvoort, M. M. Balbi, R. J. Nuis, J. Wilschut, R. Diletti, P. P. T. de Jaegere, F. Zijlstra, N. M. Van Mieghem and J. Daemen	2021		Yes	Not satisfy with inclusion criteria
159	Prevalence and characteristics of percutaneous coronary intervention in fractional flow reserve-determined functionally non-significant coronary lesions	N. Misumida and Y. Kanei	2016		Yes	Not satisfy with inclusion criteria
160	Hot topics in interventional cardiology: Proceedings from the society for cardiovascular angiography and interventions 2020 think tank	S. S. Naidu, M. Coylewright, B. M. Hawkins, P. Meraj, B. H. Morray, C. Devireddy, F. Ing, A. J. Klein, A. H. Seto, C. L. Grines, T. D. Henry, S. V. Rao, P. L. Duffy, Z. Amin, H. D. Aronow, L. C. Box, R. P. Caputo, J. E. Cigarroa, D. A. Cox, M. J. Daniels, S. Elmariah, T. E. Fagan, D. N. Feldman, T. J. Forbes, J. B. Hermiller, H. C. Herrmann, Z. M. Hijazi, A. Jeremias, C. J. Kavinsky, F. Latif, S.…	2020		Yes	Not satisfy with inclusion criteria
161	Coronary physiological assessment combining fractional flow reserve and index of microcirculatory resistance in patients undergoing elective percutaneous coronary intervention with grey zone fractional flow reserve	T. Niida, T. Murai, T. Yonetsu, Y. Kanaji, E. Usui, J. Matsuda, M. Hoshino, M. Araki, M. Yamaguchi, M. Hada, S. Ichijyo, R. Hamaya, Y. Kanno, M. Isobe and T. Kakuta	2018		Yes	Not satisfy with inclusion criteria
162	Instantaneous wave-free ratio (iFR) can detect improvement in coronary stenosis haemodynamic significance after percutaneous intervention	S. Nijjer, S. Sen, R. Petraco, F. Cuculi, D. Francis, J. Mayet and J. Davies	2013		Yes	Not satisfy with inclusion criteria
163	Future culprit detection based on angiography-derived FFR	M. Pagnoni, D. Meier, A. Candreva, L. Maillard, J. Adjedj, C. Collet, T. Mahendiran, S. Cook, A. Mujcinovic, M. Dupré, V. Rubimbura, C. Roguelov, E. Eeckhout, B. De Bruyne, O. Muller and S. Fournier	2021		Yes	Duplication
164	Myocardial revascularization with percutaneous coronary intervention: To complete or not to complete?	T. Palmerini	2017		Yes	Duplication
165	Impact of fractional flow reserve (FFR) guided percutaneous intervention (PCI) in women: Outcome of major adverse cardiovascular events in women who underwent FFR guided PCI in our academic tertiary care center	D. J. Pattanshetty, A. Aneja, F. Rader, N. Siddiqi, S. Gandhi and D. P. Pillai	2011		Yes	Not satisfy with inclusion criteria
166	Anatomical and functional assessment of Tryton bifurcation stent before and after final kissing balloon dilatation: Evaluations by three-dimensional coronary angiography, optical coherence tomography imaging and fractional flow reserve	S. A. Pyxaras, G. G. Toth, G. Di Gioia, G. J. Ughi, S. Tu, D. Rusinaru, T. Adriaenssens, J. H. C. Reiber, M. B. Leon, J. J. Bax and W. Wijns	2017		Yes	Duplication
167	Use of “super-glue” to seal a perforation during chronic total occlusion coronary intervention and the potential to “unglue” it	R. Rafeedheen, S. K. Agarwal, J. C. Meek and B. F. Uretsky	2020		Yes	Not satisfy with inclusion criteria
168	Angiographic progression of hemodynamically nonsignificant coronary artery stenoses as assessed by fractional flow reserve	A. Ravi, E. Enakpene, C. Bose, M. Soni, R. Frankel and J. Shani	2013		Yes	Duplication
169	Long-term serial functional evaluation after implantation of the Fantom sirolimus-eluting bioresorbable coronary scaffold	Y. Saito, E. Cristea, G. Bouras, A. Abizaid, M. Lutz, D. Carrié, J. Weber-Albers, D. Dudek, J. Anderson and A. Lansky	2021		Yes	Not satisfy with inclusion criteria
170	Novel predictor of target vessel revascularization after coronary stent implantation: Intraluminal intensity of blood speckle on intravascular ultrasound	Y. Saito, H. Kitahara, Y. Okuya, T. Nakayama, Y. Fujimoto and Y. Kobayashi	2019		Yes	Not satisfy with inclusion criteria
171	Fractional flow reserve guided percutaneous coronary intervention results in reduced ischemic myocardium and improved outcomes	A. C. Sawant, A. Bhardwaj, K. Banerjee, Y. Jobanputra, A. Kumar, P. Parikh, K. C. Kandregula, K. Poddar, S. G. Ellis, R. Nair, J. Corbelli and S. Kapadia	2018		Yes	Not satisfy with inclusion criteria
172	A global registry of fractional flow reserve (FFR)–guided management during routine care: Study design, baseline characteristics and outcomes of invasive management	E. Schampaert, G. Kumar, S. Achenbach, S. Galli, N. Tanaka, T. Teraphongphom, G. Ginn, Z. Zhang, S. Somi, G. Amoroso, G. Brueren, J. Krasnow, P. Knaapen and C. Berry	2020		Yes	Not satisfy with inclusion criteria
173	Why does FFR-guided PCI improve clinical outcomes? The missing link of post-PCI ischemia reduction	A. H. Seto and M. J. Kern	2018		Yes	Duplication
174	FFRCT: Getting better all the time (but not there yet)	A. H. Seto and M. J. Kern	2021		Yes	Not satisfy with inclusion criteria
175	Novel application of quantitative flow ratio for predicting microvascular dysfunction after ST-segment-elevation myocardial infarction	X. Sheng, Z. Qiao, H. Ge, J. Sun, J. He, Z. Li, S. Ding and J. Pu	2020		Yes	Duplication
176	Impact and trends of intravascular imaging in diagnostic coronary angiography and percutaneous coronary intervention in inpatients in the United States Category: Intravascular imaging (IVUS/OCT/NIR/Other) and Physiology (FFR/iFR/IMR/other)	N. Smilowitz, D. Mohananey, L. Razzouk, G. Weisz and J. Slater	2018		Yes	Duplication
177	National outcomes following fractional flow reserve, intravascular ultrasound, and optical coherence tomography in patients undergoing coronary angiography: Analysis from the nationwide inpatient sample 2007-2014 Category: Intravascular imaging (IVUS/OCT/NIR/Other) and Physiology (FFR/iFR/IMR/other)	J. Treece, B. Brooks, H. Panchal, C. Onweni, T. Helton and T. Paul	2018		Yes	Not satisfy with inclusion criteria
178	National trends in the use of intravascular ultrasound, fractional flow reserve, and optical coherence tomography in patients undergoing coronary angiography: Analysis from the nationwide inpatient sample 2007-2014	J. Treece, B. Brooks, H. Panchal, C. Onweni, T. Helton and T. Paul	2018		Yes	Duplication
179	Intravascular ultrasound, optical coherence tomography, and fractional flow reserve use in acute myocardial infarction	S. Vallabhajosyula, S. C. El Hajj, M. R. Bell, A. Prasad, A. Lerman, C. S. Rihal, D. R. Holmes and G. W. Barsness	2020		Yes	Not satisfy with inclusion criteria
180	REVascularization with paclitaxEL-coated balloon angioplasty versus drug-eluting stenting in acute myocardial infarcTION—A randomized controlled trial: Rationale and design of the REVELATION trial	N. S. Vos, R. J. van der Schaaf, G. Amoroso, J. P. R. Herrman, M. S. Patterson, T. Slagboom and M. A. Vink	2016		Yes	Duplication
181	Late lumen enlargement induced by drug coated balloon in the patient with PTFE-covered stent restenosis	T. Warisawa, T. Naganuma and S. Nakamura	2018		Yes	Not satisfy with inclusion criteria
182	Usefulness of longitudinal reconstructed optical coherence tomography images for predicting the need for the reverse wire technique during coronary bifurcation interventions	M. Watanabe, H. Okura, A. Okamura, S. Iwai, A. Keshi, D. Kamon, T. Isojima, T. Ueda, T. Soeda and Y. Saito	2019		Yes	Duplication
183	Diagnostic performance of quantitative flow ratio in prospectively enrolled patients: An individual patient-data meta-analysis	J. Westra, S. Tu, G. Campo, S. Qiao, H. Matsuo, X. Qu, L. Koltowski, Y. Chang, T. Liu, J. Yang, B. K. Andersen, A. Eftekhari, E. H. Christiansen, J. Escaned, W. Wijns, B. Xu and N. R. Holm	2019		Yes	Not satisfy with inclusion criteria
184	Usefulness of the trans-stent fractional flow reserve gradient for predicting clinical outcomes	H. M. Yang, H. S. Lim, M. H. Yoon, K. W. Seo, B. J. Choi, S. Y. Choi, G. S. Hwang and S. J. Tahk	2020		Yes	Not satisfy with inclusion criteria
185	What can intracoronary pressure measurements tell us about flow reserve? Pressure-Bounded coronary flow reserve and example application to the randomized DEFER trial	F. M. Zimmermann, N. H. J. Pijls, B. De Bruyne, G. J. W. Bech, P. van Schaardenburgh, R. L. Kirkeeide, K. L. Gould and N. P. Johnson	2017		Yes	Not satisfy with inclusion criteria
186	Diagnostic accuracy of invasive fractional flow reserve in patients with known moderate coronary artery stenoses compared with dobutamine stress echocardiography	A. Ahres, B. Jablonkai, A. Kenessey, P. Maurovich-Horvath, M. Kolossvary, G. Ruboczky, A. Oze, A. Apor, B. Nagybaczoni, B. Szilveszter, B. Czigler, Z. D. Balogh and P. Andrassy	2017		Yes	Not satisfy with inclusion criteria
187	Coronary angiography: Is it time to reassess?	R. D. Anderson and C. J. Pepine	2013		Yes	Duplication
188	Predictors of “visual-functional mismatch” in contemporary practice -the lesion characteristics associating with mismatch between angiographic stenosis and fractional flow reserve	H. Arashi, J. Yamaguchi, K. Kamishima, S. Haruki, H. Otsuki, M. Nakao, D. Okayama, Y. Sashida, Y. Minami and N. Hagiwara	2014		Yes	Not satisfy with inclusion criteria
189	Role of invasive functional assessment in surgical revascularization of coronary artery disease	B. Baibhav, M. Gedela, M. Moulton, G. Pavlides, V. Pompili, T. Rab, G. Dangas, D. L. Bhatt, A. Siddique and Y. S. Chatzizisis	2018		Yes	Duplication
190	Not so fast: Complete revascularization of the St-segment-elevation myocardial infarction patient is not yet proven	R. Bhindi and A. P. Banning	2017		Yes	Not satisfy with inclusion criteria
191	Feasibility and security of transradial coronary intervention using 6.5 french sheathless guiding catheter in patients with small radial artery	R. M. Cheaito, H. Benamer, Y. Louvard, H. Mustafic, Y. Derraz, O. Tavolaro, T. Hovasse, C. Gaultier, P. Garot, T. Lefevre and M. Claude Morice	2012		Yes	Duplication
192	Association of coronary stenosis anatomy with functional significance and their effects on guiding treatment	N. Dai	2017		Yes	Duplication
193	Abnormal epicardial coronary resistance in patients with diffuse atherosclerosis but "normal" coronary angiography	B. De Bruyne, F. Hersbach, N. H. J. Pijls, J. Bartunek, J. W. Bech, G. R. Heyndrickx, K. L. Gould and W. Wijns	2001		Yes	Not satisfy with inclusion criteria
194	Long-term clinical outcome in patients undergoing FFR-vs. Angio-guided pci of coronary artery by-pass graft	L. Di Serafin, F. Mangiacapr, P. Agoston, G. Tot, F. De Vroe, J. Bartune, M. Vanderheyde, W. Wijn, B. De Bruyn, G. Heyndrick and E. Barbat	2012		Yes	Not satisfy with inclusion criteria
195	Long-term clinical outcome in patients with angiographically intermediate lesion of the coronary artery by-pass graft deferred on the basis of fractional flow reserve measurement	L. Di Serafino, F. Mangiacapra, A. Peace, J. Bartunek, W. Wijns, B. De Bruyne, G. Heyndrickx and E. Barbato	2011		Yes	Not satisfy with inclusion criteria
196	Accuracy of Fractional Flow Reserve Derived from Coronary Angiography	W. F. Fearon, S. Achenbach, T. Engstrom, A. Assali, R. Shlofmitz, A. Jeremias, S. Fournier, A. J. Kirtane, R. Kornowski, G. Greenberg, R. Jubeh, D. M. Kolansky, T. McAndrew, O. Dressler, A. Maehara, M. Matsumura, M. B. Leon and B. De Bruyne	2019		Yes	Duplication
197	Percutaneous Coronary Intervention Versus Coronary Artery Bypass Grafting in Patients with Left Main and Multivessel Coronary Artery Disease: Do We Have the Evidence?	B. J. Gersh, G. W. Stone and D. L. Bhatt	2017		Yes	Duplication
198	The evolution of coronary bypass surgery will determine its relevance as the standard of care for the treatment for multivessel coronary artery disease	D. Glineur, M. Gaudino and J. Grau	2016		Yes	Not satisfy with inclusion criteria
199	Long-term clinical outcome after fractional flow reserve-guided treatment in patients with angiographically equivocal left main coronary artery stenosis	M. Hamilos, O. Muller, T. Cuisset, A. Ntalianis, G. Chlouverakis, G. Sarno, O. Nelis, J. Bartunek, M. Vanderheyden, E. Wyffels, E. Barbato, G. R. Heyndrickx, W. Wijns and B. De Bruyne	2009		Yes	Not satisfy with inclusion criteria
200	Letter by Kern Regarding Article, Comparison of Clinical Interpretation With Visual Assessment and Quantitative Coronary Angiography in Patients Undergoing Percutaneous Coronary Intervention in Contemporary Practice: The Assessing Angiography (A2) Project	M. J. Kern	2013		Yes	Not satisfy with inclusion criteria
201	Is instantaneous wave-free ratio a new standard of care for physiologic assessment of coronary lesions? More questions than answers	M. J. Kern and A. H. Seto	2017		Yes	Not satisfy with inclusion criteria
202	Letter by khandelwal regarding article, comparison of clinical interpretation with visual assessment and quantitative coronary angiography in patients undergoing percutaneous coronary intervention in contemporary practice: The assessing angiography (A2) project	M. Khandelwal	2013		Yes	Not satisfy with inclusion criteria
203	Comparison of fractional myocardial mass, a vessel-specific myocardial mass-at-risk, with coronary angiographic scoring systems for predicting percutaneous revascularization	H. Y. Kim and J. H. Choi	2017		Yes	Duplication
204	Influence of increased microvascular resistance on FFR measurements after successful PCI	T. Murai, T. Lee, T. Iwai, T. Takagi, R. Masuda and T. Kakuta	2012		Yes	Not satisfy with inclusion criteria
205	Response to letters regarding article, comparison of clinical interpretation with visual assessment and quantitative coronary angiography in patients undergoing percutaneous coronary intervention in contemporary practice: The assessing angiography (A2) project	B. K. Nallamothu, J. A. Spertus, A. J. Lansky, D. J. Cohen, P. G. Jones, F. Kureshi, G. J. Dehmer, J. P. Drozda Jr, M. N. Walsh, J. E. Brush Jr, G. C. Koenig, T. F. Waites, D. S. Gantt, G. Kichura, R. A. Chazal, P. K. O'Brien, C. M. Valentine, J. S. Rumsfeld, J. H. C. Reiber, J. G. Elmore, R. A. Krumholz, W. D. Weaver and H. M. Krumholz	2013		Yes	Duplication
206	Fractional flow reserve and quality-of-life improvement after percutaneous coronary intervention in patients with stable coronary artery disease	T. Nishi, Z. Piroth, B. De Bruyne, N. Jagic, S. Möbius-Winkler, Y. Kobayashi, F. Derimay, S. Fournier, E. Barbato, P. Tonino, P. Juni, N. H. J. Pijls and W. F. Fearon	2018		Yes	Duplication
207	The first clinical use of fractional flow reserve derived from coronary ct angiography (FFR-CT) in the 'real world' predicts standard of care guided revascularization	R. R. Packard, R. Nakanishi, A. Lajoie, M. J. Buddoff and R. P. Karlsberg	2015		Yes	Not satisfy with inclusion criteria
208	Fractional flow reserve derived from coronary computed tomography safely defers invasive coronary angiography in patients with stable coronary artery disease	M. G. Rabbat, B. Kauh, B. Forrest, S. Sengupta, C. Rogers, K. Dajani, A. Goldberg, D. Wilber and J. Lopez	2016		Yes	Not satisfy with inclusion criteria
209	Comparison of Fractional Flow Reserve (FFR) and cardiac stress testing in prediction of coronary ischemia	M. Shahrivari, P. Kumar, A. K. Kurklinsky, M. S. Levy, B. P. Shapiro and I. D. Moussa	2013		Yes	Not satisfy with inclusion criteria
210	Transluminal attenuation gradient in coronary computed tomography angiography does not predict hemodynamic significance of coronary artery stenosis: comparison against ffr	W. J. Stuijfzand, I. Danad, P. G. Raijmakers, C. B. Marcu, M. W. Heymans, C. C. Van Kuijk, A. C. Van Rossum, N. Van Royen and P. Knaapen	2013		Yes	Not satisfy with inclusion criteria
211	Diagnostic performance of a cadmium-zinc-telluride single-photon emission computed tomography system with low-dose technetium-99 m as assessed by fractional flow reserve	T. Chikamori, S. Hida, N. Tanaka, Y. Igarashi, J. Yamashita, C. Shiba, N. Murata, K. Hoshino, Y. Hokama and A. Yamashina	2016		Yes	Not satisfy with inclusion criteria
212	Absolute myocardial blood flow after elective percutaneous coronary intervention evaluated on phase-contrast cine cardiovascular magnetic resonance imaging	R. Hamaya, A. Sugano, Y. Kanaji, T. Fukuda, Y. Kanno, T. Yonetsu, E. Usui, M. Hoshino, M. Hada, H. Ohya, Y. Sumino, H. Yuki, T. Murai, T. Lee and T. Kakuta	2018		Yes	Not satisfy with inclusion criteria
213	Cardiac magnetic resonance performs better in the detection of functionally significant coronary artery Stenosis compared to single-photon emission computed Tomography and Dobutamine stress echocardiography	K. Kamiya, M. Sakakibara, N. Asakawa, S. Yamada, T. Yoshitani, H. Iwano, H. Komatsu, M. Naya, S. Chiba, S. Yamada, O. Manabe, Y. Kikuchi, N. Oyama-Manabe, K. Oba and H. Tsutsui	2014		Yes	Not satisfy with inclusion criteria
214	Impact of optical coherence tomography imaging on decision-making during percutaneous coronary intervention in patients presented with acute coronary syndromes	A. K. M. Khalifa, T. Kubo, K. Shimamura, Y. Ino, Y. T. Kishk, H. Hasan-Ali, A. Abdel-Galeel, K. Terada, H. Emori, D. Higashioka, M. Takahata, Y. Shiono and T. Akasaka	2021		Yes	Not satisfy with inclusion criteria
215	Retrospective comparison of long-term clinical outcomes between percutaneous coronary intervention and medical therapy in stable coronary artery disease with gray zone fractional flow reserve ― COMFORTABLE retrospective study ―	T. Kubo, M. Takahata, K. Terada, K. Mori, Y. Arita, Y. Ino, Y. Matsuo, H. Kitabata, Y. Shiono, K. Shimamura, T. Kameyama, H. Emori, Y. Katayama, T. Tanimoto and T. Akasaka	2018		Yes	Duplication
216	Fractional flow reserve in japanese routine clinical practice	H. Matsuo and J. Honye	2017		Yes	Not satisfy with inclusion criteria
217	Coronary angiographic characteristics that influence fractional flow reserve	M. Natsumeda, G. Nakazawa, T. Murakami, S. Torii, T. Ijichi, Y. Ohno, N. Masuda, N. Shinozaki, N. Ogata, F. Yoshimachi and Y. Ikari	2015		Yes	Not satisfy with inclusion criteria
218	Noninvasive fractional flow reserve derived from coronary computed tomography angiography: Is this just another new diagnostic test or the long-awaited game changer?	H. Otake, C. A. Taylor, H. Matsuo, N. Tanaka and T. Akasaka	2017		Yes	Not satisfy with inclusion criteria
219	Role of cardiac multidetector computed tomography beyond coronary angiography	A. Sato and K. Aonuma	2015		Yes	Not satisfy with inclusion criteria
220	Clinical impact of coronary computed tomography angiography-derived fractional flow reserve on Japanese population in the ADVANCE registry	Y. Shiono, H. Matsuo, T. Kawasaki, T. Amano, H. Kitabata, T. Kubo, Y. Morino, S. Yoda, T. Sakamoto, H. Ito, J. Shite, H. Otake, N. Tanaka, M. Terashima, K. Kadota, M. R. Patel, K. Nieman, C. Rogers, B. L. Nørgaard, J. J. Bax, G. L. Raff, K. M. Chinnaiyan, D. S. Berman, T. A. Fairbairn, L. M. Hurwitz Koweek, J. Leipsic and T. Akasaka	2019		Yes	Not satisfy with inclusion criteria
221	Hybrid assessment of myocardial ischemia using stress-only nuclear myocardial perfusion imaging and rest computed tomography perfusion imaging	Y. Suzuki, N. Matsumoto, A. Makita, T. Ashida, K. Kuronuma, Y. Amano, S. Yoda and Y. Okumura	2020		Yes	Not satisfy with inclusion criteria
222	Prevalence of thin-cap fibroatheroma in relation to the severity of anatomical and physiological stenosis	E. Usui, T. Yonetsu, T. Murai, Y. Kanaji, J. Matsuda, M. Hoshino, M. Araki, T. Niida, M. Hada, S. Ichijyo, R. Hamaya, Y. Kanno, T. Lee, M. Isobe and T. Kakuta	2017		Yes	Not satisfy with inclusion criteria
223	Applicability of 3-dimensional quantitative coronary angiography-derived computed fractional flow reserve for intermediate coronary stenosis	K. Yazaki, M. Otsuka, S. Kataoka, M. Kahata, A. Kumagai, K. Inoue, H. Koganei, K. Enta and Y. Ishii	2017		Yes	Duplication
224	Modeling fractional flow reserve developing an estimate of a better mousetrap	R. Hachamovitch	2018		Yes	Duplication
225	Detection of Significant Coronary Artery Disease by Noninvasive Anatomical and Functional Imaging	D. Neglia, D. Rovai, C. Caselli, M. Pietila, A. Teresinska, S. Aguadé-Bruix, M. N. Pizzi, G. Todiere, A. Gimelli, S. Schroeder, T. Drosch, R. Poddighe, G. Casolo, C. Anagnostopoulos, F. Pugliese, F. Rouzet, D. Le Guludec, F. Cappelli, S. Valente, G. F. Gensini, C. Zawaideh, S. Capitanio, G. Sambuceti, F. Marsico, P. Perrone Filardi, C. Fernández-Golfín, L. M. Rincón, F. P. Graner, M. A. De Graaf,…	2015		Yes	Not satisfy with inclusion criteria
226	Evaluation of Coronary Artery Stenosis by Quantitative Flow Ratio during Invasive Coronary Angiography: The WIFI II Study (Wire-Free Functional Imaging II)	J. Westra, S. Tu, S. Winther, L. Nissen, M. B. Vestergaard, B. K. Andersen, E. N. Holck, C. F. Maule, J. K. Johansen, L. N. Andreasen, J. K. Simonsen, Y. Zhang, S. D. Kristensen, M. Maeng, A. Kaltoft, C. J. Terkelsen, L. R. Krusell, L. Jakobsen, J. H. C. Reiber, J. F. Lassen, M. Bøttcher, H. E. Bøtker, E. H. Christiansen and N. R. Holm	2018		Yes	Not satisfy with inclusion criteria
227	Prognostic Value of Resting Distal-To-Aortic Coronary Pressure in Clinical Practice	J. M. Ahn, D. W. Park, S. O. Kim, D. Y. Kang, C. H. Lee, P. H. Lee, S. W. Lee, S. W. Park and S. J. Park	2020		Yes	Not satisfy with inclusion criteria
228	Impact of Fractional Flow Reserve Derived from Coronary Computed Tomography Angiography on Heart Team Treatment Decision-Making in Patients with Multivessel Coronary Artery Disease: Insights from the SYNTAX III REVOLUTION Trial	D. Andreini, R. Modolo, Y. Katagiri, S. Mushtaq, J. Sonck, C. Collet, S. De Martini, M. Roberto, K. Tanaka, Y. Miyazaki, J. Czapla, D. Schoors, A. Plass, F. Maisano, P. Kaufmann, X. Orry, P. A. Metzdorf, T. Folliguet, G. Färber, I. Diamantis, M. Schönweiß, G. Bonalumi, M. Guglielmo, C. Ferrari, P. Olivares, L. Cavallotti, I. Leal, W. Lindeboom, Y. Onuma, P. W. Serruys and A. L. Bartorelli	2019		Yes	Not satisfy with inclusion criteria
229	Does routine pressure wire assessment influence management strategy at coronary angiography for diagnosis of chest pain? the ripcord study	N. Curzen, O. Rana, Z. Nicholas, P. Golledge, A. Zaman, K. Oldroyd, C. Hanratty, A. Banning, S. Wheatcroft, A. Hobson, K. Chitkara, D. Hildick-Smith, D. McKenzie, A. Calver, B. D. Dimitrov and S. Corbett	2014		Yes	Not satisfy with inclusion criteria
230	Is now the time to debate traditional fractional flow reserve/instantaneous wave-free ratio cut points? Or should we embrace the benefits of artificial intelligence for coronary physiology?	J. E. Davies and C. M. Cook	2018		Yes	Duplication
231	Coronary artery bypass grafting or fractional flow reserve-guided percutaneous coronary intervention in diabetic patients with multivessel disease	G. Di Gioia, N. S. Flores, D. Franco, I. Colaiori, J. Sonck, C. Gigante, M. Kodeboina, J. Bartunek, M. Vanderheyden, F. Van, F. Casselman, I. Degriek, B. Stockman, E. Barbato, C. Collet and B. De Bruyne	2020		Yes	Not satisfy with inclusion criteria
232	Discordance between Resting and Hyperemic Indices of Coronary Stenosis Severity: The VERIFY 2 Study (A Comparative Study of Resting Coronary Pressure Gradient, Instantaneous Wave-Free Ratio and Fractional Flow Reserve in an Unselected Population Referred for Invasive Angiography)	B. Hennigan, K. G. Oldroyd, C. Berry, N. Johnson, J. McClure, P. McCartney, M. B. McEntegart, H. Eteiba, M. C. Petrie, P. Rocchiccioli, R. Good, M. M. Lindsay, S. Hood and S. Watkins	2016		Yes	Not satisfy with inclusion criteria
233	Abnormal fractional flow reserve in nonobstructive coronary artery disease: The relationship with plaque characteristics	S. Imai, T. Kondo, G. W. Stone, Y. Kawase, A. A. Ahmadi, J. Narula and H. Matsuo	2019		Yes	Not satisfy with inclusion criteria
234	Serial fractional flow reserve measurements post coronary chronic total occlusion percutaneous coronary intervention	G. V. Karamasis, A. S. Kalogeropoulos, S. R. Mohdnazri, F. Al-Janabi, R. Jones, R. Jagathesan, R. K. Aggarwal, G. J. Clesham, K. H. Tang, P. A. Kelly, J. R. Davies, G. S. Werner and T. R. Keeble	2018		Yes	Not satisfy with inclusion criteria
235	Postocclusional Hyperemia for Fractional Flow Reserve after Percutaneous Coronary Intervention	Y. Kawase, H. Omori, M. Kawasaki, T. Tanigaki, T. Hirata, S. Okamoto, H. Ota, J. Kikuchi, M. Okubo, H. Kamiya, A. Hirakawa, T. Suzuki and H. Matsuo	2017		Yes	Not satisfy with inclusion criteria
236	Patient body mass index and physician radiation dose during coronary angiography: Is the obesity epidemic impacting the occupational risk of physicians in the catheterization laboratory?	R. D. Madder, S. VanOosterhout, A. Mulder, T. Ten Brock, A. T. Clarey, J. L. Parker and M. E. Jacoby	2019		Yes	Duplication
237	Noninvasive Fractional Flow Reserve and the Heart Team Decision Process: A Shift in Paradigm or Nice to Have?	J. Mehilli and R. Hein	2019		Yes	Not satisfy with inclusion criteria
238	Revisiting the optimal fractional flow reserve and instantaneous wave-free ratio thresholds for predicting the physiological significance of coronary artery disease	B. N. Modi, H. Rahman, T. Kaier, M. Ryan, R. Williams, N. Briceno, H. Ellis, A. Pavlidis, S. Redwood, B. Clapp and D. Perera	2018		Yes	Not satisfy with inclusion criteria
239	Predicting the physiological effect of revascularization in serially diseased coronary arteries: Clinical validation of a novel CT coronary angiography-based technique	B. N. Modi, S. Sankaran, H. J. Kim, H. Ellis, C. Rogers, C. A. Taylor, R. Rajani and D. Perera	2019		Yes	Duplication
240	Computing fractional flow reserve from invasive coronary angiography getting closer	P. D. Morris and J. P. Gunn	2017		Yes	Not satisfy with inclusion criteria
241	Computing fractional flow reserve from invasive coronary angiography getting closer	P. D. Morris and J. P. Gunn	2017		Yes	Not satisfy with inclusion criteria
242	Effect of Permanent Right Internal Mammary Artery Closure on Coronary Collateral Function and Myocardial Ischemia	M. Stoller and C. Seiler	2017		Yes	Duplication
243	Is post-percutaneous coronary intervention fractional flow reserve of value in chronic total occlusions?	J. A. Tremmel and W. F. Fearon	2018		Yes	Not satisfy with inclusion criteria
244	Letter by Uretsky et al Regarding Article, "prognostic Value of Fractional Flow Reserve Measured Immediately after Drug-Eluting Stent Implantation"	B. F. Uretsky, S. K. Agarwal and A. Hakeem	2017		Yes	Not satisfy with inclusion criteria
245	Routine fractional flow reserve combined to diagnostic coronary angiography as a one-stop procedure	E. Van Belle, P. Dupouy and G. Rioufol	2016		Yes	Duplication
246	Explanation of postprocedural fractional flow reserve below 0.85: A comprehensive ultrasound analysis of the FFR SEARCH registry	L. J. C. Van Zandvoort, K. Masdjedi, K. Witberg, J. Ligthart, M. N. Tovar Forero, R. Diletti, M. E. Lemmert, J. Wilschut, P. P. T. De Jaegere, E. Boersma, F. Zijlstra, N. M. Van Mieghem and J. Daemen	2019		Yes	Not satisfy with inclusion criteria
247	Catheter-based measurements of absolute coronary blood flow and microvascular resistance feasibility, safety, and reproducibility in humans	P. Xaplanteris, S. Fournier, D. C. J. Keulards, J. Adjedj, G. Ciccarelli, A. Milkas, M. Pellicano, M. Van’t Veer, E. Barbato, N. H. J. Pijls and B. De Bruyne	2018		Yes	Not satisfy with inclusion criteria
248	Paradigm shifts in the treatment of stable ischemic heart disease: Where do we draw the line?	S. Adusumalli and J. Giri	2019		Yes	Duplication
249	Design and Rationale of the RIPCORD 2 Trial (Does Routine Pressure Wire Assessment Influence Management Strategy at Coronary Angiography for Diagnosis of Chest Pain?): A Randomized Controlled Trial to Compare Routine Pressure Wire Assessment with Conventional Angiography in the Management of Patients with Coronary Artery Disease	M. Elguindy, R. Stables, Z. Nicholas, I. Kemp and N. Curzen	2018		Yes	Not satisfy with inclusion criteria
250	Trends in coronary revascularization in the united states from 2001 to 2009 recent declines in percutaneous coronary intervention volumes	R. F. Riley, C. W. Don, W. Powell, C. Maynard and L. S. Dean	2011		Yes	Duplication
251	Impact of Revascularization on Absolute Myocardial Blood Flow as Assessed by Serial [15O]H2O Positron Emission Tomography Imaging: A Comparison With Fractional Flow Reserve	R. S. Driessen, I. Danad, W. J. Stuijfzand, S. P. Schumacher, J. Knuuti, M. Mäki, A. A. Lammertsma, A. C. van Rossum, N. van Royen, P. G. Raijmakers and P. Knaapen	2018		Yes	Not satisfy with inclusion criteria
252	Routine Fractional Flow Reserve Measurement After Percutaneous Coronary Intervention	R. J. van Bommel, K. Masdjedi, R. Diletti, M. E. Lemmert, L. van Zandvoort, J. Wilschut, F. Zijlstra, P. de Jaegere, J. Daemen and N. M. van Mieghem	2019		Yes	Not satisfy with inclusion criteria
253	Comparing treatment outcomes of fractional flow reserve-guided and angiography-guided percutaneous coronary intervention in patients with multi-vessel coronary artery diseases: a systematic review and meta-analysis	J. Xiu, G. Chen, H. Zheng, Y. Wang, H. Chen, X. Liu, J. Wu and J. Bin	2016		Yes	Duplication
254	Projected costs and consequences of computed tomography-determined fractional flow reserve	M. A. Hlatky, A. Saxena, B. K. Koo, A. Erglis, C. K. Zarins and J. K. Min	2013		Yes	Duplication
255	ST-elevation acute myocardial infarction in pregnancy: 2016 update	S. Ismail, C. Wong, P. Rajan and M. I. Vidovich	2017		Yes	Duplication
256	A case of mild-to-intermediate left-main lesion with high-risk plaque features: “Blindness of physiology” for PCI guidance?	A. Al-Nooryani, W. Aboushokka, Z. Mehmedbegovic and B. Beleslin	2020		Yes	Not satisfy with inclusion criteria
257	Feasibility, safety and effectiveness in measuring microvascular resistance with regadenoson	V. Lachmann, M. Heimann, C. Jung, T. Zeus, P. E. Verde, M. Kelm and F. Bönner	2019		Yes	Not satisfy with inclusion criteria
258	Potential impact of clinical use of noninvasive FFRCT on radiation dose exposure and downstream clinical event rate	N. Bilbey, P. Blanke, C. Naoum, C. D. Arepalli, B. L. Norgaard and J. Leipsic	2016		Yes	Duplication
259	Left Main Coronary Artery Thrombus Diagnosed and Managed With Coronary Computed Tomography Angiography and Fractional Flow Reserve Derived From Computed Tomography	S. O. Almeida, N. M. Ahmed and R. P. Karlsberg	2019		Yes	Not satisfy with inclusion criteria
260	Staged Percutaneous Coronary Intervention with Rotational Atherectomy or Bypass Surgery in Chronic Hemodialysis and Severely Calcified Left Main True Bifurcation Lesion: A Case Report and Literature Review	K. Dan, A. Shinoda and H. M. Garcia-Garcia	2020		Yes	Not satisfy with inclusion criteria
261	Assessment of coronary physiology – the evidence and implications	P. A. Patel, C. J. Malkin and N. Ali	2019		Yes	Duplication
262	Safety and effectiveness of coronary intravascular lithotripsy in eccentric calcified coronary lesions: a patient-level pooled analysis from the Disrupt CAD I and CAD II Studies	F. Blachutzik, B. Honton, J. Escaned, J. M. Hill, N. Werner, A. P. Banning, A. J. Lansky, S. Schlattner, B. De Bruyne, C. Di Mario, O. Dörr, C. Hamm and H. M. Nef	2021		Yes	Not satisfy with inclusion criteria
263	Real-world use of fractional flow reserve in Germany: results of the prospective ALKK coronary angiography and PCI registry	T. Härle, U. Zeymer, M. Hochadel, R. Zahn, S. Kerber, B. Zrenner, V. Schächinger, B. Lauer, T. Runde and A. Elsässer	2017		Yes	Duplication
264	Quantitative flow ratio (QFR) identifies functional relevance of non-culprit lesions in coronary angiographies of patients with acute myocardial infarction	A. Milzi, R. Dettori, N. Marx, S. Reith and M. Burgmaier	2021		Yes	Not satisfy with inclusion criteria
265	Fractional flow reserve-guided coronary angioplasty using paclitaxel-coated balloons without stent implantation: feasibility, safety and 6-month results by angiography and optical coherence tomography	T. C. Poerner, C. Duderstadt, B. Goebel, D. Kretzschmar, H. R. Figulla and S. Otto	2017		Yes	Not satisfy with inclusion criteria
266	Global longitudinal strain by feature tracking for optimized prediction of adverse remodeling after ST-elevation myocardial infarction	M. Reindl, C. Tiller, M. Holzknecht, I. Lechner, D. Eisner, L. Riepl, M. Pamminger, B. Henninger, A. Mayr, J. P. Schwaiger, G. Klug, A. Bauer, B. Metzler and S. J. Reinstadler	2021		Yes	Not satisfy with inclusion criteria
267	Fractional flow reserve in patients with coronary artery disease undergoing TAVI: a prospective analysis	A. Stundl, J. Shamekhi, S. Bernhardt, M. Starke, B. Al-Kassou, M. Weber, A. Sedaghat, H. Treede, E. Grube, G. Nickenig, N. Werner and J. M. Sinning	2020		Yes	Not satisfy with inclusion criteria
268	The effect of hemodynamic parameters in patient-based coronary artery models with serial stenoses: normal and hypertension cases	K. E. Hoque, M. Ferdows, S. Sawall and E. E. Tzirtzilakis	2020		Yes	Not satisfy with inclusion criteria
269	Ffr-guided pci in a 17-year-old patient after arterial switch operation for d-transposition of the great arteries	D. Sirico, B. Castaldi, G. Tarantini and G. Di Salvo	2020		Yes	Not satisfy with inclusion criteria
270	The concept of functional revascularization	M. Mates, P. Kala, K. Kopřiva and O. Aschermann	2012		Yes	Not satisfy with inclusion criteria
271	Coronary artery disease in patients undergoing transcatheter aortic valve implantation. A single center registry on prevalence, management and immediate clinical impact	C. Zivelonghi, M. Lunardi, G. Pesarini, R. Scarsini, A. Piccoli, V. Ferrero, L. Gottin, A. Milano, G. Faggian, C. Vassanelli and F. Ribichini	2017		Yes	Not satisfy with inclusion criteria
272	Assessment of left main artery stenosis with fractional flow reserve is affected by downstream stenosis in the left anterior descending artery	R. Bing, A. S. C. Yong and W. F. Fearon	2015		Yes	Not satisfy with inclusion criteria
273	A cardiac computed tomography first strategy to evaluate chest pain in a rural setting: outcomes and cost implications	G. S. Chrysant, S. Fillmore and R. McClain	2019		Yes	Not satisfy with inclusion criteria
274	Impact of paclitaxel-coated balloon versus newer-generation drug-eluting stent on periprocedural myocardial infarction in stable angina patients	A. Y. Her, Y. H. Kim, S. Garg and E. S. Shin	2018		Yes	Not satisfy with inclusion criteria
275	Prediction of postpercutaneous coronary intervention myocardial infarction: Insights from intravascular imaging, coronary flow, and biomarker evaluation	S. P. Hoole, J. Hernández-Sánchez, A. J. Brown, J. P. Giblett, M. R. Bennett and N. E. J. West	2018		Yes	Not satisfy with inclusion criteria
276	Advances in three-dimensional coronary imaging and computational fluid dynamics: Is virtual fractional flow reserve more than just a pretty picture?	E. K. W. Poon, U. Hayat, V. Thondapu, A. S. H. Ooi, M. A. U. Haq, S. Moore, N. Foin, S. Tu, C. Chin, J. P. Monty, I. Marusic and P. Barlis	2015		Yes	Duplication
277	Physiological assessment of coronary lesion severity: Fractional flow reserve versus nonhyperaemic indices	K. E. Robertson, B. Hennigan, C. Berry and K. G. Oldroyd	2015		Yes	Not satisfy with inclusion criteria
278	Coronary perforation to left ventricular cavity following stenting within a myocardial bridge	B. Rubio-Alonso, J. García-Tejada and C. Granda-Nistal	2018		Yes	Not satisfy with inclusion criteria
279	Functional assessment of multivessel coronary artery disease: Ischemia-guided percutaneous coronary intervention	J. G. Schwartz and W. F. Fearon	2014		Yes	Not satisfy with inclusion criteria
280	Clinical outcomes in nonagenarians undergoing a percutaneous coronary intervention: Data from the ORPKI Polish National Registry 2014-2016	T. Tokarek, Z. Siudak, A. Dziewierz, T. Rakowski, R. Krycinska, A. Siwiec and D. Dudek	2018		Yes	Not satisfy with inclusion criteria
281	An augmented Pd/Pa response after contrast injection during intravenous adenosine-induced hyperemia	J. Westra, N. R. Holm, E. H. Christiansen and T. Thim	2018		Yes	Duplication
282	Fractional flow reserve (FFR) versus angiography in guiding management to optimise outcomes in non-ST segment elevation myocardial infarction (FAMOUS-NSTEMI) developmental trial: Cost-effectiveness using a mixed trialand model-based methods	J. Nam, A. Briggs, J. Layland, K. G. Oldroyd, N. Curzen, A. Sood, K. Balachandran, R. Das, S. Junejo, H. Eteiba, M. C. Petrie, M. Lindsay, S. Watkins, S. Corbett, B. O'Rourke, A. O'Donnell, A. Stewart, A. Hannah, A. McConnachie, R. Henderson and C. Berry	2015		Yes	Not satisfy with inclusion criteria
283	Role of Fractional-Flow Reserve in Guiding Percutaneous Revascularization in Stable Coronary Artery Disease	N. Kakouros and J. J. Rade	2015		Yes	Not satisfy with inclusion criteria
284	Sex-Based Considerations in the Evaluation of Chest Pain and Management of Obstructive Coronary Artery Disease	N. Madan, E. Gajo, R. M. Sanghani and A. S. Volgman	2020		Yes	Not satisfy with inclusion criteria
285	Degenerative Severe Aortic Stenosis and Concomitant Coronary Artery Disease: What Is Changing in the Era of the “Transcatheter Revolution”?	M. Pepe, C. Larosa, I. Rosa, G. Biondi-Zoccai, P. L. Nestola, O. Di Cillo, A. S. Bortone, A. Giordano and S. Favale	2020		Yes	Not satisfy with inclusion criteria
286	Functional Information in Coronary Artery Disease: The Case of Computed Tomography Myocardial Perfusion	K. F. Kofoed, M. H. Sørgaard and J. J. Linde	2017		Yes	Not satisfy with inclusion criteria
287	Physiology-Guided Management of Serial/Diffuse Coronary Artery Disease	C. S. G. Murray, T. Siddiqui, N. Keller, S. Chowdhury and T. Nahar	2019		Yes	Duplication
288	The Clinical Significance of Physiological Assessment of Residual Ischemia After Percutaneous Coronary Intervention	C. P. Ojha, A. Ibrahim, T. K. Paul, V. Mulukutla and H. S. Nagarajarao	2020		Yes	Not satisfy with inclusion criteria
289	Physiologic Assessment of Coronary Stenosis: Current Status and Future Directions	S. Okutucu, M. Cilingiroglu and M. D. Feldman	2021		Yes	Not satisfy with inclusion criteria
290	Clinical Application of Fractional Flow Reserve–Guided Percutaneous Coronary Intervention for Stable Coronary Artery Disease	V. Parikh, K. Agnihotri, S. Kadavath, N. J. Patel and J. D. Abbott	2016		Yes	Not satisfy with inclusion criteria
291	Noninvasive Cardiac Imaging in Patients with Known and Suspected Coronary Artery Disease: What is in it for the Interventional Cardiologist?	G. A. Rodriguez-Granillo, R. Campisi and P. Carrascosa	2016		Yes	Not satisfy with inclusion criteria
292	Endothelial dysfunction and coronary vasoreactivity-a review of the history, physiology, diagnostic techniques, and clinical relevance	T. Gunawardena, I. Merinopoulos, U. Wickramarachchi, V. Vassiliou and S. Eccleshall	2021		Yes	Duplication
293	Exercise training as a mediator for enhancing coronary collateral circulation: A review of the evidence	T. Nickolay, S. Nichols, L. Ingle and A. Hoye	2020		Yes	Not satisfy with inclusion criteria
294	Controversies in the Use of Fractional Flow Reserve Form Computed Tomography (FFRCT) vs. Coronary Angiography	M. H. Al-Mallah and A. M. Ahmed	2016		Yes	Not satisfy with inclusion criteria
295	Coronary CT in Patients with a History of PCI or CABG: Helpful or Harmful?	A. Jubran, M. J. Willemink and K. Nieman	2019		Yes	Not satisfy with inclusion criteria
296	Role of Intravascular Ultrasound in the Detection of Cardiovascular Disease in Diabetes and Metabolic Syndrome in Latin America	M. O. Lima-Filho, F. S. de Brito and J. A. Marin-Neto	2016		Yes	Duplication
297	A Brief History of Intracoronary Imaging	A. H. Twing, J. Meyer, H. Dickens, M. N. Young and A. Shroff	2020		Yes	Not satisfy with inclusion criteria
298	Sex Differences in Intracoronary Imaging and Functional Evaluation of Coronary Arteries	P. Velagapudi, S. E. Altin, M. D. Schneider and M. Alasnag	2021		Yes	Not satisfy with inclusion criteria
299	Evaluation of cardiac scan in diagnosing coronary-artery disease	Z. Butaish, M. Alajmi, A. Elahi and S. M. Bafaraj	2020		Yes	Duplication
300	Percutaneous coronary intervention strategies in patients with ST-segment elevation myocardial infarction and multivessel coronary artery disease	M. P. Thomas and E. R. Bates	2017		Yes	Not satisfy with inclusion criteria
301	Assessment of coronary microcirculation during cardiac catheterization	S. Kedev and I. Vasilev	2018		Yes	Not satisfy with inclusion criteria
302	Coronary Pathophysiology in the Cardiac Catheterization Laboratory	M. J. Lim and M. J. Kern	2006		Yes	Not satisfy with inclusion criteria
303	Left Main Coronary Artery Disease: Importance, Diagnosis, Assessment, and Management	M. Ragosta	2015		Yes	Duplication
304	Can Computed Fractional Flow Reserve Coronary CT Angiography (FFRCT) Offer an Accurate Noninvasive Comparison to Invasive Coronary Angiography (ICA)? “The Noninvasive CATH.” A Comprehensive Review	J. Raja, M. P. Seitz, N. Yedlapati and R. N. Khouzam	2021		Yes	Not satisfy with inclusion criteria
305	CT Coronary Angiography Fractional Flow Reserve: New Advances in the Diagnosis and Treatment of Coronary Artery Disease	N. R. Shah, J. D. Pierce, E. G. Kikano, A. A. Rahnemai-Azar, R. C. Gilkeson and A. Gupta	2020		Yes	Duplication
306	Physiological Assessment of Coronary Lesions in 2020	M. Chowdhury and E. A. Osborn	2020		Yes	Not satisfy with inclusion criteria
307	Use of coronary physiology in the catheterization laboratory to guide treatment in patients with coronary artery disease	M. McDaniel and H. Samady	2011		Yes	Not satisfy with inclusion criteria
308	Updates on Fractional Flow Reserve Derived by CT (FFRCT)	S. Sreedharan, S. B. Zekry, J. A. Leipsic and R. A. Brown	2020		Yes	Not satisfy with inclusion criteria
309	Critical aortic stenosis presenting as STEMI	Y. X. Gue, S. S. Bhandari and D. J. Kelly	2017		Yes	Not satisfy with inclusion criteria
310	Impact of fractional flow reserve on decision-making in daily clinical practice: A single center experience in Egypt	A. Elfaramawy, M. Hassan, M. Nagy, A. ElGuindy and M. F. Elmahdy	2018		Yes	Not satisfy with inclusion criteria
311	Total versus staged versus functional revascularization in NSTEACS patients with multivessel disease	A. O. Elkady, M. Abdelghany, R. Diab, A. Ezz and A. A. Elagha	2021		Yes	Not satisfy with inclusion criteria
312	FFR grey zone and clinical outcome	J. Adjedj, B. De Bruyne, V. Floré, G. Di Gioia, A. Ferrara, M. Pellicano, G. Toth, J. Bartunek, M. Vanderheiden, G. R. Heyndricks, W. Wijns and E. Barbato	2015		Yes	Not satisfy with inclusion criteria
313	Optimising physiological endpoints of percutaneous coronary intervention	R. K. Al-Lamee, C. A. Rajkumar, S. Ganesananthan and A. Jeremias	2021		Yes	Not satisfy with inclusion criteria
314	Imaging and physiology-guided PCI without contrast administration in advanced renal failure: A feasibility, safety and outcome study	Z. Ali, K. Karimi Galougahi, T. Nazif, A. Maehara, M. Hardy, D. Cohen, L. Ratner, M. Collins, J. Moses, A. Kirtane, G. Stone, D. Karmpaliotis and M. Leon	2016		Yes	Duplication
315	Intracoronary optical coherence tomography: State of the art and future directions	Z. A. Ali, K. K. Galougahi, G. S. Mintz, A. Maehara, R. A. Shlofmitz and A. Mattesini	2021		Yes	Duplication
316	Long-term follow-up of patients evaluated with FFR: The LA SPEZIA registry	M. Arena, R. Gistri, A. Al-jabri, G. Tonelli, G. Caretta, V. Scardigli, R. Scattina and G. Mazzotta	2016		Yes	Not satisfy with inclusion criteria
317	Reply to the letter to the editor "stenosis severity indices cannot reflect lumen loss in stent trials"	T. Asano, Y. Onuma, J. H. C. Reiber and P. W. Serruys	2018		Yes	Duplication
318	Biolimus-eluting biodegradable polymer stent performance in long coronary lesions	A. Baranauskas, G. Davidavicius, A. Kibarskis, V. Bilkis, V. Abraitis and A. Laucevicius	2014		Yes	Not satisfy with inclusion criteria
319	FFR guided PCI on long coronary lesions: 9-month follow-up results	A. Baranauskas, G. Davidavicius, A. Kibarskis, V. Bilkis, V. Abraitis and A. Laucevicius	2014		Yes	Not satisfy with inclusion criteria
320	FFR versus angiography in guiding management to optimise outcomes in NSTEMI clinical trial: Study design and participant characteristics at baseline	C. Berry, J. Layland, A. Sood, N. Curzen, K. Balachandran, R. Das, S. Junejo, M. Lee, N. Ahmed, M. Abouzaid, H. Eteiba, M. Petrie, M. Lindsay, S. Hood, S. Watkins, M. McEntegart, C. Owens, A. Davie, A. O'Donnell, R. Henderson, A. Briggs, I. Ford and K. Oldroyd	2014		Yes	Not satisfy with inclusion criteria
321	Italy: Coronary and structural heart interventions from 2010 to 2015	S. Berti, F. Varbella, A. Marchese, L. E. Pastormerlo and G. Musumeci	2017		Yes	Not satisfy with inclusion criteria
322	Patterns of use and clinical utility of FFR in patients referred for coronary angiography: The POST-IT (POrtuguese Study on the Evaluation of FFR-guIded Treatment of coronary disease) prospective multicentre registry	S. Bravo Baptista, L. Raposo, L. Santos, R. Calé, R. Ramos, E. Jorge, C. Machado, P. Mota, E. Oliveira and S. Nabais	2014		Yes	Not satisfy with inclusion criteria
323	Percutaneous coronary intervention in left main coronary artery disease: The 13th consensus document from the European Bifurcation Club	F. Burzotta, J. F. Lassen, A. P. Banning, T. Lefèvre, D. Hildick-Smith, A. Chieffo, O. Darremont, M. Pan, Y. S. Chatzizisis, R. Albiero, Y. Louvard and G. Stankovic	2018		Yes	Not satisfy with inclusion criteria
324	Percutaneous coronary and structural interventions in women: A position statement from the EAPCI Women Committee	A. Chieffo, G. L. Buchanan, J. Mehilli, D. Capodanno, V. Kunadian, A. S. Petronio, G. W. Mikhail, P. Capranzano, N. Gonzalo, N. Karam, S. Manzo-Silberman, S. Schüpke, R. A. Byrne, G. Capretti, Y. Appelman, M. C. Morice, P. Presbitero, M. Radu, J. Mauri, R. Mehran and A. Vahanian	2018		Yes	Not satisfy with inclusion criteria
325	State of the art: Coronary angiography	C. Collet, M. J. Grundeken, T. Asano, Y. Onuma, W. Wijns and P. W. Serruys	2017		Yes	Duplication
326	Transradial coronary angiography: Predictors of adversity	F. Costa, P. Gonc¸alves, P. Sousa, J. Brito, R. Calé, M. Santos, H. Dores, P. Galvïo Santos, L. Raposo, R. Teles, M. Almeida, A. Silva and M. Mendes	2011		Yes	Not satisfy with inclusion criteria
327	Belgium: Coronary and structural heart interventions from 2010 to 2015	W. Desmet, A. Aminian, J. Kefer, J. Dens, J. Bosmans, M. Claeys, C. Dubois, O. Gach, L. Janssens, E. Schroeder, P. Vermeersch, M. Carlier, E. Benit and C. Hanet	2017		Yes	Not satisfy with inclusion criteria
328	Long-term clinical outcome in patients with angiographically intermediate lesion of the coronary artery by-pass graft deferred on the basis of fractional flow reserve measurement	L. Di Serafino, F. Mangiacapra, A. Peace, Y. Ntarladimas, J. Bartunek, M. Vanderheyden, W. Wijns, B. De Bruyne and E. Barbato	2012		Yes	Duplication
329	The utilisation of the cardiovascular automated radiation reduction X-ray system (CARS) in the cardiac catheterisation laboratory aids in the reduction of the patient radiation dose	R. Didier, M. A. Magalhaes, E. Koifman, F. Leven, P. Castellant, J. Boschat, Y. Jobic, S. Kiramijyan, P. P. Nicol and M. Gilard	2016		Yes	Not satisfy with inclusion criteria
330	State of the art: Pressure wire and coronary functional assessment	M. Echavarría-Pinto, C. Collet, J. Escaned, J. J. Piek and P. Serruys	2017		Yes	Duplication
331	FFR for CABG: Not ready for prime time	M. Gaudino, A. Di Franco and D. P. Taggart	2019		Yes	Not satisfy with inclusion criteria
332	STEMI - are we there yet?	A. H. Gershlick	2018		Yes	Not satisfy with inclusion criteria
333	Long-term outcomes of fractional flow reserve-guided revascularisation strategy in patients with in-stent restenosis	J. K. Han, B. K. Koo, H. S. Lim, M. H. Yoon, C. W. Nam, S. H. Hur, J. H. Doh, S. Y. Lee, H. M. Yang, K. W. Park, H. Y. Lee, H. J. Kang, S. J. Tahk and H. S. Kim	2012		Yes	Not satisfy with inclusion criteria
334	Is functional assessment necessary in patients with stable angina?	G. R. Heyndrickx	2010		Yes	Not satisfy with inclusion criteria
335	Turkey: Coronary and structural heart interventions from 2010 to 2015	I. D. Kilic, E. Karacop, R. Akdemir and O. Goktekin	2017		Yes	Duplication
336	Percutaneous coronary intervention for the left main stem and other bifurcation lesions: 12th consensus document from the European Bifurcation Club	J. F. Lassen, F. Burzotta, A. P. Banning, T. Lefèvre, O. Darremont, D. Hildick-Smith, A. Chieffo, M. Pan, N. R. Holm, Y. Louvard and G. Stankovic	2018		Yes	Not satisfy with inclusion criteria
337	Angiography-derived functional assessment of non-culprit coronary stenoses in primary percutaneous coronary intervention	F. M. Lauri, F. Macaya, H. Mejía-Rentería, S. Goto, J. Yeoh, M. Nakayama, A. Quirós, C. Liontou, N. Pareek, A. Fernández-Ortíz, C. Macaya, P. MacCarthy and J. Escaned	2020		Yes	Not satisfy with inclusion criteria
338	FFR versus angiography in guiding management to optimise outcomes in NSTEMI clinical trial: Relationships between FFR and angiographic stenosis severity at baseline	J. Layland, N. Curzen, A. Sood, R. Das, K. Balachandran, S. Junejo, M. Lee, A. Mahrous, N. Ahmed, A. Shaukat, V. Teng, A. O'Donnell, M. Petrie, H. Eteiba, S. Watkins, M. Lindsay, M. McEntegart, A. Davie, R. Henderson, R. Papworth, A. McConnachie, K. Oldroyd and C. Berry	2014		Yes	Enrolling CABG patients
339	Diagnostic accuracy of FFR for reversible perfusion abnormalities in patients with recent NSTEMI	J. Layland, S. Watkins, S. Rauhalammi, D. Carrick, J. McClure, C. McComb, K. Oldroyd and C. Berry	2014		Yes	Not satisfy with inclusion criteria
340	Three-dimensional quantitative coronary angiography and quantification of jeopardised myocardium to predict functional significance of intermediate coronary artery stenosis	A. M. Leone, A. R. De Caterina, G. L. De Maria, G. Scalone, F. Tagliaferro, A. Gardi, F. Clemente, D. Laezza, E. Basile, P. Cialdella, C. Aurigemma, I. Porto, F. Burzotta, G. Niccoli, C. Trani, A. G. Rebuzzi, A. P. Banning and F. Crea	2015		Yes	Not satisfy with inclusion criteria
341	Coronary interventions in 2020: The year in review	M. Lunardi, C. Gao, H. Hara, M. Ono, H. Kawashima, R. Wang, W. Wijns, P. W. Serruys and Y. Onuma	2021		Yes	Duplication
342	Bifurcation percutaneous coronary intervention: Novel techniques and devices, what is their future application?	S. Mitomo, O. M. Demir and A. Chieffo	2018		Yes	Duplication
343	Comparison of fractional flow reserve, instantaneous wave-free ratio and a novel technique for assessing coronary arteries with serial lesions	B. N. Modi, H. Rahman, M. Ryan, H. Ellis, A. Pavlidis, S. Redwood, B. Clapp, P. Chowienczyk and D. Perera	2021		Yes	Not satisfy with inclusion criteria
344	Physiological assessment of left main coronary artery disease	B. N. Modi, T. P. Van De Hoef, J. J. Piek and D. Perera	2017		Yes	Not satisfy with inclusion criteria
345	Angiographic predictors of FFR results in stenotic lesions	M. Natsumeda, G. Nakazawa, S. Torii, T. Murakami, T. Ijichi, O. Yohei, N. Masuda, N. Shinozaki, N. Ogata and Y. Ikari	2013		Yes	Duplication
346	2018 ESC/EACTS Guidelines on myocardial revascularization	F. J. Neumann, M. Sousa-Uva, A. Ahlsson, F. Alfonso, A. P. Banning, U. Benedetto, R. A. Byrne, J. P. Collet, V. Falk, S. J. Head, P. Jüni, A. Kastrati, A. Koller, S. D. Kristensen, J. Niebauer, D. J. Richter, P. M. Seferovic, G. G. Stefanini, D. Sibbing, S. Windecker, R. Yadav and M. O. Zembala	2020		Yes	Duplication
347	Physiological assessment of coronary trans-stenotic pressure gradients after stenting using the instantaneous wave-free ratio	S. S. Nijjer, S. Sen, R. Petraco, R. Sachdeva, F. Cuculi, C. Broyd, N. Foin, R. A. Foale, I. S. Malik, G. W. Mikhail, A. Sethi, R. R. Kaprielian, M. Bellamy, C. S. Baker, R. K. Kharbanda, J. Mayet, C. Di Mario and J. E. Davies	2013		Yes	Not satisfy with inclusion criteria
348	Prognostic value of coronary pressure reserve in patients with equivocal left main and/or proximal left anterior descending coronary artery stenosis	A. Ntalianis, A. Peace, E. Puymirat, F. Mangiacapra, M. Conte, C. Mc Cann, M. Eisenberger, O. Muller, M. Hamilos, F. Sharif, C. Van Mieghem, M. Vanderheyden, E. Barbato, B. De Bruyne and W. Wijns	2010		Yes	Duplication
349	Comparison of coronary stenting by cine and fluoro coronary angiography techniques: A preliminary study	A. Olcay, E. Guler, I. O. Karaca, M. O. Omaygenc, F. Kizilirmak, E. Yenipinar, H. A. Cakmak and D. Duman	2014		Yes	Duplication
350	Joint consensus on the use of OCT in coronary bifurcation lesions by the European and Japanese bifurcation clubs	Y. Onuma, Y. Katagiri, F. Burzotta, N. R. Holm, N. Amabile, T. Okamura, G. S. Mintz, O. Darremont, J. F. Lassen, T. Lefèvre, Y. Louvard, G. Stankovic and P. W. Serruys	2019		Yes	Not satisfy with inclusion criteria
351	Novel approaches to guide complete revascularisation in patients with STEMI and multivessel coronary artery disease	Z. Oqab, E. Akl and S. R. Mehta	2020		Yes	Not satisfy with inclusion criteria
352	How i became an FFR believer	S. J. Park and J. M. Ahn	2020		Yes	Not satisfy with inclusion criteria
353	Comparison of the prognostic value of non-ischaemic fractional flow reserve using intracoronary versus intravenous adenosine	N. V. K. Pothineni, M. M. Edupuganti, A. Almomani, J. Payne, S. Raina, S. Fnu, A. Abualsuod, J. Wong, B. F. Uretsky and A. Hakeem	2018		Yes	Duplication
354	Long-term outcomes with fractional flow reserve ≥0.80	A. Puri, M. Liang, D. Kelly, S. Perera, M. Menon and G. Devlin	2011		Yes	Duplication
355	Fruitful new data on left main PCI: The LEMON study	M. D. Radu Juul Jensen and L. Räber	2021		Yes	Not satisfy with inclusion criteria
356	Switzerland: Coronary and structural heart interventions from 2010 to 2015	F. Rigamonti, G. Fahrni, M. Maeder, S. Cook, D. Weilenmann, P. Wenaweser, C. Röthlisberger, R. Cortid, H. Rickli, C. Kaiser and M. Roffi	2017		Yes	Not satisfy with inclusion criteria
357	Fractional flow reserve-guided PCI in patients with and without left ventricular hypertrophy: A DANAMI-3-PRIMULTI substudy	M. Sabbah, L. Nepper-Christensen, J. Lønborg, S. Helqvist, L. Køber, D. E. Høfsten, K. A. Ahtarovski, C. Göransson, K. Kyhl, M. M. Schoos, N. Vejlstrup, H. Kelbæk and T. Engstrøm	2021		Yes	Not satisfy with inclusion criteria
358	Influence of microvascular resistance on anatomical and function severity of coronary artery stenosis	K. W. Seo, M. H. Yoon, S. J. Tahk, S. Y. Choi, B. J. Choi, H. S. Lim, H. M. Yang and X. Jin	2015		Yes	Duplication
359	The SYNTAX score on its way out or … towards artificial intelligence: Part II	P. W. Serruys, P. Chichareon, R. Modolo, D. M. Leaman, J. H. C. Reiber, H. Emanuelsson, C. di Mario, N. H. J. Pijls, M. A. Morel, M. Valgimigli, V. Farooq, D. van Klaveren, D. Capodanno, D. Andreini, C. V. Bourantas, J. Davies, A. P. Banning, J. Escaned, J. J. Piek, M. Echavarria-Pinto, C. A. Taylor, B. Thomsen, C. Collet, G. Pompilio, A. L. Bartorelli, B. Glocker, O. Dressler, G. W. Stone and Y.…	2021		Yes	Not satisfy with inclusion criteria
360	Measurement of fractional flow reserve (FFR) for guiding percutaneous coronary intervention in clinical practice	H. Shaalan	2011		Yes	Not satisfy with inclusion criteria
361	FFR and IVUS-guided PCI with DES in intermediate coronary artery lesions	S. J. Tahk, M. H. Yoon, H. S. Lim, J. H. Doh, C. W. Nam, Y. S. Cho, J. H. Yoon, W. Y. Chung, B. K. Koo, S. Y. Choi, B. J. Choi, H. M. Yang, S. W. Rha, P. K. Min and B. K. Lee	2013		Yes	Not satisfy with inclusion criteria
362	Fractional flow reserve vs. intravascular ultrasound for guiding percutaneous coronary intervention of proximal coronary stenosis: Comparison of procedural results	S. J. Tahk, M. H. Yoon, H. M. Yang, H. S. Lim, B. J. Choi, S. Y. Choi and J. H. Moon	2010		Yes	Duplication
363	Denmark: Coronary and structural heart interventions from 2010 to 2015	H. H. Tilsted, O. Ahlehoff, C. J. Terkelsen, F. Pedersen, C. Özcan, T. H. Jørgensen, J. E. Nielsen-Kudsk, J. Ravkilde, H. Nissen, S. A. Pedersen, O. Havndrup and J. F. Lassen	2017		Yes	Not satisfy with inclusion criteria
364	Image-based assessment of fractional flow reserve	S. Tu, C. V. Bourantas, B. L. Nørgaard, G. S. Kassab, B. K. Koo and J. H. C. Reiber	2015		Yes	Not satisfy with inclusion criteria
365	How should I treat multiple coronary aneurysms with severe stenoses?	T. Warisawa, T. Naganuma, S. Nakamura, M. Hartmann, M. G. Stoel, J. W. Louwerenburg, M. W. Z. Basalus, C. Von Birgelen and B. K. Koo	2015		Yes	Duplication
366	Usefulness of the index of microcirculatory resistance for invasively assessing coronary microvascular dysfunction in epicardial coronary artery with atherosclerosis	S. I. Woo, S. D. Park, J. H. Jang, D. H. Yang, D. H. Kim, J. Kwan, S. H. Shin, J. S. Won and K. S. Park	2012		Yes	Not satisfy with inclusion criteria
367	Personalised fractional flow reserve: a novel concept to optimise myocardial revascularisation	R. C. Gosling, P. D. Morris, P. V. Lawford, D. R. Hose and J. P. Gunn	2019		Yes	Not satisfy with inclusion criteria
368	What are the causes of a suboptimal FFR after coronary stent deployment? Insights from a consecutive series using OCT imaging	M. Wolfrum, G. L. De Maria, S. Benenati, J. Langrish, A. J. Lucking, K. M. Channon, R. K. Kharbanda and A. P. Banning	2018		Yes	Duplication
369	TCT Connect 2020 trial update: FORECAST, COMBINE OCT-FFR and DEFINE-PCI	K. Cheng and R. de Silva	2021		Yes	Duplication
370	Prediction of post percutaneous coronary intervention myocardial ischaemia	A. Huqi, G. Guarini, D. Morrone and M. Marzilli	2016		Yes	Duplication
371	Assessing the haemodynamic impact of coronary artery stenoses: Intracoronary flow versus pressure measurements	V. E. Stegehuis, G. W. M. Wijntjens, T. Murai, J. J. Piek and T. P. van de Hoef	2018		Yes	Duplication
372	Pharmacotherapy in stable coronary artery disease: Historical perspectives and new insights from the ISCHEMIA trial	J. Yap, D. P. Chew, G. W. Stone and J. W. C. Tan	2021		Yes	Duplication
373	Correlation between dobutamine stress echocardiography and invasive fractional flow reserve in patients with known moderate coronary artery stenosis	A. Ahres, B. Jablonkai, A. Oze, G. Ruboczky, B. Nagybaczoni, Z. S. Szigeti, A. Kenessey, Z. S. D. Balogh, B. Szilveszter, M. Kolossvary, P. Maurovich-Horvat, A. Apor and P. Andrassy	2018		Yes	Not satisfy with inclusion criteria
374	Imaging-& physiology-guided percutaneous coronary intervention without contrast administration in advanced renal failure: A feasibility, safety, & outcome study	Z. A. Ali, K. K. Galougahi, T. Nazif, A. Maehara, M. A. Hardy, D. J. Cohen, L. E. Ratner, M. B. Collins, J. W. Moses, A. J. Kirtane, G. W. Stone, D. Karmpaliotis and M. B. Leon	2016		Yes	Not satisfy with inclusion criteria
375	Utilization of intravascular optical coherence tomography (OCT) in guiding percutaneous coronary interventions	A. Amin, A. Arora, A. Tsangaris and K. Satya	2018		Yes	Not satisfy with inclusion criteria
376	Comparison between functional and intravascular imaging approach guiding percutaneous coronary intervention: A network meta-analysis of randomized and propensity matching studies	U. Annone, M. Abdirashid, M. Iannacone, F. D'Ascenzo and F. Gaita	2017		Yes	Not satisfy with inclusion criteria
377	Guiding myocardial revascularization by computer assisted interpretation of FFR pullback curves: An agreement study with actual standard of care	J. F. Argacha, J. Decamp, T. Mizukami, B. Vandeloo, J. Sonck, S. Lochy, D. Schoors, A. Azzano, B. Roosens, V. Michiels, C. Collet and B. Cosyns	2019		Yes	Duplication
378	FFRct analysis for screening of obstructive coronary artery disease: A propensity score adjusted study	J. F. Argacha, B. Vandeloo, T. Mizukami, K. Tanaka, D. Belsack, S. Lochy, D. Schoors, A. Azzano, B. Roosens, V. Michiels, Y. Thorrez, J. Sieira, J. Magne, J. Demey and B. Cosyns	2019		Yes	Not satisfy with inclusion criteria
379	Functional assessment of myocardial ischemia by intracoronary electrocardiogram	M. R. Bigler, R. Grossenbacher, M. Stoller, C. Tschannen and C. Seiler	2018		Yes	Duplication
380	Functional assessment of myocardial ischemia by intracoronary electrocardiogram	M. R. Bigler, F. Praz, G. C. M. Siontis, M. Stoller, R. Grossenbacher, C. Tschannen and C. Seiler	2020		Yes	Not satisfy with inclusion criteria
381	Prognostic impact of tissue protrusion after stenting in patients with acute coronary syndrome: An optical coherence tomography study	B. Bonnet, P. Plastaras, J. F. Huang, M. F. Seronde, R. Chopard, F. Schiele and N. Meneveau	2014		Yes	Not satisfy with inclusion criteria
382	We should have done it before	M. Boukantar, B. Gellen, S. Champagne and E. Teiger	2015		Yes	Not satisfy with inclusion criteria
383	CT derived fractional flow reserve (FFRct) for functional coronary artery evaluation in the follow-up of patients after heart transplantation	R. P. J. Budde, F. M. A. Nous, A. A. Constantinescu, K. Nieman, L. M. Koweek, J. Leipsic and O. C. Manintveld	2019		Yes	Not satisfy with inclusion criteria
384	Revascularization strategy in diffuse versus focal coronary artery stenosis with less than 0,80 fractional flow reserve and impact on outcomes	C. Chambonnet, P. Y. Courand, N. Mewton, G. Finet, F. Derimay and G. Rioufol	2018		Yes	Not satisfy with inclusion criteria
385	Coronary computed tomography angiography for heart team decision-making in multivessel coronary artery disease	C. Collet, Y. Onuma, D. Andreini, J. Sonck, G. Pompilio, S. Mushtaq, M. La Meir, Y. Miyazaki, J. De Mey, O. Gaemperli, A. Ouda, J. P. Maureira, D. Mandry, E. Camenzind, L. Macron, T. Doenst, U. Teichgräber, H. Sigusch, T. Asano, Y. Katagiri, M. A. Morel, W. Lindeboom, G. Pontone, T. F. Lüscher, A. L. Bartorelli and P. W. Serruys	2018		Yes	Not satisfy with inclusion criteria
386	Post-stenting fractional flow reserve vs coronary angiography for optimisation of percutaneous coronary intervention: TARGET-FFR trial	D. Collison, M. Didagelos, M. Aetesam-Ur-Rahman, S. Copt, R. McDade, P. McCartney, T. J. Ford, J. McClure, M. Lindsay, A. Shaukat, P. Rocchiccioli, R. Brogan, S. Watkins, M. McEntegart, R. Good, K. Robertson, P. O'Boyle, A. Davie, A. Khan, S. Hood, H. Eteiba, C. Berry and K. G. Oldroyd	2021		Yes	Not satisfy with inclusion criteria
387	Is it time to replace conventional angiography with coronary computed tomography?	A. Colombo and F. Giannini	2018		Yes	Duplication
388	Accounting for right atrial pressure in the calculation of fractional flow reserve (FFR) significantly increases the number of physiologically significant stenoses suitable for PCI	C. M. Cook, R. Petraco, S. Nijjer, J. Tarkin, R. A. Al-Lammee, C. Di Mario, J. Escaned, S. Sen and J. Davies	2015		Yes	Duplication
389	Fractional flow reserve in patients with reduced ejection fraction	G. Di Gioia, B. De Bruyne, M. Pellicano, J. Bartunek, I. Colaiori, A. Fiordelisi, G. Canciello, P. Xaplanteris, S. Fournier, A. Katbeh, D. Franco, M. Kodeboina, C. Morisco, F. Van Praet, F. Casselman, I. Degrieck, B. Stockman, M. Vanderheyden and E. Barbato	2020		Yes	Not satisfy with inclusion criteria
390	Coronary artery bypass grafting vs. FFR-guided PCI in diabetic patients with multivessel disease	G. Di Gioia, N. Soto Flores, D. Franco, I. Colaiori, J. Sonck, J. Bartunek, M. Vanderheyden, M. Kodeboina, E. Barbato, C. Collet and B. De Bruyne	2019		Yes	Not satisfy with inclusion criteria
391	Long-term clinical outcome in patients with angiographically intermediate lesion of the coronary artery by-pass graft deferred on the basis of fractional flow reserve measurement	L. Di Serafino, F. Mangiacapra, A. Peace, Y. Ntarladimas, J. Bartunek, M. Vanderheyden, W. Wijns, B. De Bruyne and E. Barbato	2011		Yes	Not satisfy with inclusion criteria
392	Long-term clinical outcome in patients undergoing FFR-vs. angio-guided PCI of coronary artery by-pass graft	L. Di Serafino, S. A. Pyxaras, F. Mangiacapra, P. Agostoni, G. Toth, F. De Vroey, J. Bartunek, W. Wijns, B. De Bruyne and E. Barbato	2012		Yes	Not satisfy with inclusion criteria
393	Immediate post-procedural functional assessment of percutaneous coronary intervention: Current evidence and future directions	D. Ding, J. Huang, J. Westra, D. J. Cohen, Y. Chen, B. K. Andersen, N. R. Holm, B. Xu, S. Tu and W. Wijns	2021		Yes	Not satisfy with inclusion criteria
394	Clinical outcomes of fractional flow reserve by computed tomographic angiography-guided diagnostic strategies vs. usual care in patients with suspected coronary artery disease: The prospective longitudinal trial of FFRCT: Outcome and resource impacts study	P. S. Douglas, G. Pontone, M. A. Hlatky, M. R. Patel, B. L. Norgaard, R. A. Byrne, N. Curzen, I. Purcell, M. Gutberlet, G. Rioufol, U. Hink, H. W. Schuchlenz, G. Feuchtner, M. Gilard, D. Andreini, J. M. Jensen, M. Hadamitzky, K. Chiswell, D. Cyr, A. Wilk, F. Wang, C. Rogers and B. De Bruyne	2015		Yes	Not satisfy with inclusion criteria
395	The year in cardiology 2018: Coronary interventions	D. Dudek, A. Dziewierz, G. Stone and W. Wijns	2019		Yes	Duplication
396	Fractional flow reserve assessed by pressure wire could predict proper stent deployment	A. A. Elasfar, H. A. Remah and O. S. Elshahawy	2015		Yes	Not satisfy with inclusion criteria
397	The danger lurks dastardly in the coronary vessel wall: Spotlight on patients' vulnerability	A. Erbay, Y. S. Abdelwahed, B. E. Stähli, U. Landmesser and D. M. Leistner	2018		Yes	Not satisfy with inclusion criteria
398	Management of silent myocardial ischemia in patients with peripheral arterial disease needing surgery	A. Erglis, G. Latkovskis, D. Krievins, S. Jegere, I. Kumsars, E. Zellans, M. Gedins, K. Kisis, K. Strenge, P. Stradins, L. Zvaigzne and C. K. Zarins	2019		Yes	Duplication
399	Fractional Flow ReserveCT (FFRCT)	T. A. Fairbairn	2017		Yes	Not satisfy with inclusion criteria
400	A comparison of all percutaneous coronary interventions, performed in 2008 in two European countries	T. Gudnason, S. James, K. Eyjolfsson, S. Scheving, T. Gudjonsson, G. Karlsson, A. F. Sigurdsson, K. Andersen, G. Thorgeirsson and B. Lagerqvist	2009		Yes	Duplication
401	Blood endothelial progenitor cells as predictive markers for coronary in-stent restenosis	S. Haine, E. Van Craenenbroeck, M. Claeys, H. Miljoen, T. Van Den Driessche, V. Hoymans, G. Frederix, V. Conraads, J. Bosmans and C. Vrints	2011		Yes	Not satisfy with inclusion criteria
402	Diagnostic and prognostic efficacy of coronary flow capacity obtained using pressure-temperature wire-derived physiological indices	R. Hamaya, T. Yonetsu, T. Murai, Y. Kanaji, E. Usui, M. Hoshino, M. Yamaguchi, M. Hada, T. Niida, S. Ichijo, Y. Kanno and T. Kakuta	2017		Yes	Not satisfy with inclusion criteria
403	The year in cardiovascular medicine 2020: Acute coronary syndromes and intensive cardiac care	B. Ibanez, D. Roque and S. Price	2021		Yes	Not satisfy with inclusion criteria
404	The value of fractional flow reserve in predicting myocardial protective effect in patients with previous myocardial infarction undergoing percutaneous coronary intervention	Y. Ishibashi, M. Yamauchi, M. Uematsu, R. Kamijima, A. Hayashi, Y. Akashi, H. Musha and Y. Miyake	2011		Yes	Duplication
405	Management of a giant left main coronary pseudoaneurysm: A step-by-step hybrid approach	A. F. Ispas, L. Mangin, A. Paziuc, H. Bonnet, S. Fol, M. Rata and L. Belle	2015		Yes	Not satisfy with inclusion criteria
406	Clinical use of intracoronary imaging. Part 2: acute coronary syndromes, ambiguous coronary angiography findings, and guiding interventional decision-making: an expert consensus document of the European Association of Percutaneous Cardiovascular Interventions	T. W. Johnson, L. Räber, C. Di Mario, C. Bourantas, H. Jia, A. Mattesini, N. Gonzalo, J. M. De La Torre Hernandez, F. Prati, K. Koskinas, M. Joner, M. D. Radu, D. Erlinge, E. Regar, V. Kunadian, A. Maehara, R. A. Byrne, D. Capodanno, T. Akasaka, W. Wijns, G. S. Mintz and G. Guagliumi	2019		Yes	Not satisfy with inclusion criteria
407	The use of stress perfusion cardiovascular magnetic resonance imaging and fractional flow reserve in the assessment of remote artery ischaemia in patients with a chronic total occlusion	R. E. Jones, S. R. Mohdnazri, G. V. Karamasis, F. Al-Janabi, I. Toor, J. N. Dungu, S. Gedela, K. H. Tang, P. A. Kelly, J. R. Davies and T. R. Keeble	2018		Yes	Not satisfy with inclusion criteria
408	Operators of diagnostic coronary angiography	A. Kalra, M. J. Lacey and H. G. Bezerra	2018		Yes	Not satisfy with inclusion criteria
409	Fractional flow reserve post percutaneous coronary intervention for chronic total occlusions	G. Karamasis, S. R. Mohdnazri, F. Al-Janabi, J. Dungu, S. Gedela, J. Hampton-Till, K. H. Tang, J. E. Davies, P. A. Kelly, J. R. Davies and T. R. Keeble	2017		Yes	Not satisfy with inclusion criteria
410	Post-procedural quantitative flow ratio gradient and target lesion revascularization after drug-coated balloon or plain-old balloon angioplasty	H. Kirigaya, K. Okada, K. Hibi, E. Akiyama, Y. Kimura, Y. Matsuzawa, N. Iwahashi, N. Maejima, M. Kosuge, K. Tamura and K. Kimura	2020		Yes	Duplication
411	What to do with the equipoise?	W. G. Knol, G. Papageorgiou and M. M. Mokhles	2019		Yes	Not satisfy with inclusion criteria
412	New ischemic index based on combined parameters of coronary angiography and intracoronary pressure measurement predicts the severity of the ischemia n the myocardial perfusion scintigraphy	Z. Koszegi, B. Kracsko, G. T. Szabo, I. Racz, G. Vajda, L. Szabados, I. Garai, Z. S. Nagy, J. Varga and I. Edes	2011		Yes	Duplication
413	Remote ischaemic preconditioning causes rapid increase in coronary flow reserve and reduction in microcirculatory resistance	J. K. E. Lau, A. Javadzadegan, P. Roy, H. Lowe, D. Brieger, L. Kritharides and A. Yong	2017		Yes	Not satisfy with inclusion criteria
414	Correspondence of Invasive FFR vs. perfusion MRI at 3tesla in patients with recent NSTEMI	J. Layland, S. Rauhalammi, M. Lee, D. Carrick, S. Watkins, J. McClure, A. Sood, S. Radjenovic, K. G. Oldroyd and C. Berry	2014		Yes	Duplication
415	Comparison of radiation exposure between vascular approach sites in diagnostic coronary angiography and interventional procedures in a contemporary time period analysis	H. W. Lee, K. S. Cha, J. H. Choi, B. W. Kim, D. S. Lee, J. S. Park, J. H. Oh, J. H. Choi, H. C. Lee and T. J. Hong	2015		Yes	Not satisfy with inclusion criteria
416	Value of 64-slice multi-detector computed tomography for predicting revascularization in patients with coronary artery disease	H. S. Lim, S. J. Tahk, H. M. Yang, J. S. Park, M. Zheng, S. K. Kim, Y. S. Kwon, B. J. Choi, S. Y. Choi and M. H. Yoon	2009		Yes	Not satisfy with inclusion criteria
417	Functional assessment of coronary stenoses by quantitative flow ratio: A non-invasive alternative for standard fractional flow reserve	T. K. K. Liu, S. Somi, G. B. Bleeker and M. J. W. Gotte	2017		Yes	Not satisfy with inclusion criteria
418	Coronary artery disease: Risk factors, haemodynamic significance, anatomic complexity, and platelet lipidome	T. F. Lüscher	2017		Yes	Not satisfy with inclusion criteria
419	Assessing coronary plaques: Non-invasive and intracoronary imaging and haemodynamic measurements	T. F. Lüscher	2018		Yes	Not satisfy with inclusion criteria
420	Coronary and structural interventions: Novel evidence for decision making	T. F. Lüscher	2018		Yes	Not satisfy with inclusion criteria
421	Refining percutaneous coronary intervention: intracoronary imaging, haemodynamics, P2Y12 antagonists, and public outcomes reporting	T. F. Lüscher	2019		Yes	Duplication
422	The spectrum of chronic coronary syndromes: genetics, imaging, and management after PCI and CABG	T. F. Lüscher	2019		Yes	Duplication
423	Comparison between core-lab and site-read assessment of coronary CT angiography for detection of ischemia-causing lesions: A substudy of the NXT trial	M. Marwan, S. Gaur, J. Leipsic, S. Seneviratne, H. Ito, L. Mauri, B. De Bruyne, H. Bezerra, C. Naber, S. J. Park and S. Achenbach	2016		Yes	Not satisfy with inclusion criteria
424	The world's first 2 coronary angioplasty patients	B. Meier and M. Kaltenbach	2018		Yes	Not satisfy with inclusion criteria
425	Diagnostic significance of duration of myocardial early systolic lengthening in patients with stable coronary artery disease	M. Minamisawa, J. Koyama, T. Miura, T. Saigusa, S. Ebisawa, H. Motoki, A. Okada, A. Izawa and U. Ikeda	2015		Yes	Not satisfy with inclusion criteria
426	One-year outcome of patients with intermediate coronary lesions assessed by fractional flow reserve in addition to diagnostic coronary angiogram	T. Miyazaki, H. Ohigashi, M. Komura, K. Kobayashi, T. Ashikaga and M. Isobe	2013		Yes	Not satisfy with inclusion criteria
427	The effect of chronic total occlusion percutaneous coronary intervention on collateral donor artery fractional flow reserve	S. R. Mohdnazri, G. V. Karamasis, F. Al-Janabi, J. Dungu, S. Gedela, J. Hampton-Till, K. H. Tang, P. A. Kelly, J. E. Davies, J. R. Davies and T. R. Keeble	2017		Yes	Duplication
428	Cost evaluation and comparison of three decision strategies to revascularize: Results of the suspected CAD protocol of the european CMR registry	K. Moschetti, S. Petersen, G. Pilz, J. B. Wasserfallen, M. Lombardi, G. Korosoglou, A. Van Rossum, O. Bruder, H. Mahrholdt and J. Schwitter	2014		Yes	Not satisfy with inclusion criteria
429	A new scoring system for predicting FFR results	M. Natsumeda, G. Nakazawa, S. Torii, T. Murakami, T. Ijichi, Y. Ohno, N. Masuda, N. Shinozaki, N. Ogata and Y. Ikari	2013		Yes	Not satisfy with inclusion criteria
430	2018 ESC/EACTS Guidelines on myocardial revascularization	F. J. Neumann, M. Sousa-Uva, A. Ahlsson, F. Alfonso, A. P. Banning, U. Benedetto, R. A. Byrne, J. P. Collet, V. Falk, S. J. Head, P. Jüni, A. Kastrati, A. Koller, S. D. Kristensen, J. Niebauer, D. J. Richter, P. M. Seferovic, D. Sibbing, G. G. Stefanini, S. Windecker, R. Yadav, M. O. Zembala, W. Wijns, D. Glineur, V. Aboyans, S. Achenbach, S. Agewall, F. Andreotti, E. Barbato, A. Baumbach, J. Bro…	2019		Yes	Duplication
431	Diabetes and male sex increase visual-functional mismatch between operator and FFR-based decision on revascularization	L. Niewiara, B. Guzik, M. Nosal, W. Zajdel, P. Szolc, E. Paszek and K. Zmudka	2017		Yes	Not satisfy with inclusion criteria
432	Longitudinal and sequential follow-up results after percutaneous catheter intervention in patients with Kawasaki disease	S. Ogawa, R. Fukazawa, M. Kamisago, T. Ohkubo, M. Abe, M. Watanabe, M. Hajikano, N. Suzuki, M. Watanabe and Y. Katsube	2010		Yes	Not satisfy with inclusion criteria
433	A randomised study comparing FFR-guided paclitaxel-coated balloon angioplasty vs. drug-eluting bioresorbable scaffolds with 9 months invasive follow-up	S. Otto, K. Heitkamp, C. Exner, S. Stadler, M. Franz, S. Moebius-Winkler, P. C. Schulze and T. C. Poerner	2019		Yes	Abstract
434	Fractional flow reserve to guide and to assess coronary artery bypass grafting	M. Pellicano, B. De Bruyne, G. G. Toth, F. Casselman, W. Wijns and E. Barbato	2017		Yes	Not satisfy with inclusion criteria
435	Outcomes of coronary stenoses with deferred revascularization based on fractional flow reserve assessment in patients with acute coronary syndrome	A. Picchi, P. Calabria, L. Misuraca, G. Guerrieri, F. D'Ascenzo, E. Cerrato, S. Rigattieri, A. M. Leone, F. Zilio, M. Fineschi, A. Cresti, F. Lena and U. Limbruno	2016		Yes	Not satisfy with inclusion criteria
436	Feasibility and angiographic 6-month follow-up of FFR-guided DEB-only elective coronary angioplasty (OCTOPUS II Study)	T. C. Poerner, S. Otto, C. Duderstadt and H. R. Figulla	2014		Yes	Not satisfy with inclusion criteria
437	Anatomical and functional assessment of Tryton bifurcation stent before and after final kissing balloon dilatation: Evaluations by three-dimensional coronary angiography, optical coherence tomography	S. Pyxaras, G. G. Toth, G. Di-Gioia, G. J. Ughi, S. Tu, D. Rusinaru, T. Adriaenssens, J. H. C. Reiber, M. B. Leon and W. Wijns	2015		Yes	Duplication
438	A new approach to diastolic blood pressure targets in patients with hypertension and coronary artery disease	S. W. Rabkin and J. Yim	2017		Yes	Not satisfy with inclusion criteria
439	To stent or not to stent?	C. E. Raphael, V. Vassiliou, A. Ali, S. K. Prasad and C. Di Mario	2015		Yes	Not satisfy with inclusion criteria
440	Myocardial bridge as a cause of persistent post percutaneous coronary intervention angina identified with exercise intracoronary physiology	N. Ryan and J. Escaned	2017		Yes	Not satisfy with inclusion criteria
441	Persistent post percutaneous coronary intervention angina investigated with invasive physiological testing	N. Ryan, B. Terol, J. M. Grande-Ingelmo and J. Escaned	2016		Yes	Not satisfy with inclusion criteria
442	Bleeding episodes in “complete, staged” versus “culprit only” revascularization in patients with multivessel disease and ST-segment elevation myocardial infarction-a DANAMI-3-Primulti substudy	G. Sadjadieh, T. Engstroem, S. Helqvist, D. E. Hoefsten, L. Koeber, F. Pedersen, H. H. Tilsted, H. Kelbaek and L. Holmvang	2015		Yes	Not satisfy with inclusion criteria
443	Japan-United States of America Harmonized Assessment by Randomized Multicentre Study of OrbusNEich's Combo StEnt (Japan-USA HARMONEE) study: Primary results of the pivotal registration study of combined endothelial progenitor cell capture and drug-eluting stent in patients with ischaemic coronary disease and non-ST-elevation acute coronary syndrome	S. Saito, M. W. Krucoff, S. Nakamura, R. Mehran, A. Maehara, H. R. Al-Khalidi, S. M. Rowland, G. Tasissa, D. Morrell, D. Joseph, Y. Okaniwa, Y. Shibata, B. D. Bertolet, M. D. Rothenberg, P. Généreux, H. Bezerra and D. F. Kong	2018		Yes	Not satisfy with inclusion criteria
444	Influence of microvascular resistance on anatomical and functional severity of coronary artery stenosis	K. W. Seo, M. H. Yoon, S. J. Tahk, S. Y. Choi, B. J. Choi, H. S. Lim, H. M. Yang, J. H. Shin, G. S. Hwang and J. S. Park	2015		Yes	Not satisfy with inclusion criteria
445	Prognosis of patients with chronic coronary artery disease undergoing to percutaneous coronary intervention (5 years follow-up)	Z. Shugushev, D. A. Maximkin, A. Chepurnoy, O. Safonova, A. Mambetov, A. Faibushevich, V. Baranovich, G. Veretnik and N. Sturov	2019		Yes	Not satisfy with inclusion criteria
446	Referral of patients for fractional flow reserve using quantitative flow ratio	J. M. Smit, G. Koning, A. R. Van Rosendael, M. El Mahdiui, B. J. Mertens, M. J. Schalij, J. W. Jukema, V. Delgado, J. H. C. Reiber, J. J. Bax and A. J. Scholte	2018		Yes	Not satisfy with inclusion criteria
447	Comparison between minimum lumen area and integrated backscatter intravascular ultrasound derived intraluminal ultrasonic intensity for detecting functionally significant coronary artery stenosis	H. Takami, S. Sonoda, A. Shimizu, R. Anai, Y. Muraoka, Y. Sanuki, Y. Tsuda, M. Araki and Y. Otsuji	2017		Yes	Not satisfy with inclusion criteria
448	Graft failure or disease progression after grafting or deferral of moderate coronary artery stenosis without flow limitation	A. L. Thuesen, L. P. Riber, K. T. Veien, E. H. Christiansen, S. E. Jensen, J. J. Andreasen, I. S. Modrau, A. Junker, P. E. Mortensen and L. O. Jensen	2018		Yes	Not satisfy with inclusion criteria
449	Clinical practice and ethics vs. Statistics: Considerations on Heart Team’s decision testing study	M. Tomaniak, Y. Onuma, R. Modolo and P. W. Serruys	2019		Yes	Not satisfy with inclusion criteria
450	Fractional flow reserve in clinical practice: From wire-based invasive measurement to image-based computation	S. Tu, J. Westra, J. Adjedj, D. Ding, F. Liang, B. Xu, N. R. Holm, J. H. C. Reiber and W. Wijns	2020		Yes	Not satisfy with inclusion criteria
451	Clinical characteristics of the patients who developed cardiac events after deferral of percutaneous intervention according to intracoronary pressure measurement	D. Ural, K. Halli, E. Emre, U. Y. Celikyurt, U. Bildirici, T. Kilic, G. Kahraman and E. Ural	2011		Yes	Not satisfy with inclusion criteria
452	Hybrid approach by the combination of multidetector computed tomography and invasive coronary angiography with fractional flow reserve to identify physiologically significant coronary stenosis	E. Usui, T. Kakuta, T. Yonetsu, T. Lee, T. Murai, Y. Kanaji, J. Matsuda, M. Araki, R. Hamaya and S. Ichijou	2016		Yes	Not satisfy with inclusion criteria
453	Questions and answers on coronary revascularization: A companion document of the 2015 ESC guidelines for the management of acute coronary syndromes in patients presenting without persistent ST-segment elevation	M. Valgimigli, C. Patrono, J. P. Collet, C. Mueller and M. Roffi	2016		Yes	Not satisfy with inclusion criteria
454	Impact of a “fractional flow reserve (FFR)-guided” coronary revascularization strategy on individual decision making: Insights from a large french multicenter registry	E. Van Belle, T. Cuisset, G. Rioufol, C. Pouillot, E. Teiger, D. Barreau, M. Hanssen, L. Belle, C. Besnard and P. Dupouy	2011		Yes	Not satisfy with inclusion criteria
455	Second generation bioresorbable vascular scaffold: A single center experience	G. Vizzari, A. Trivisonno, G. Magri, C. Olivieri, A. Colavita, N. Cocco, F. Caranci, G. Testa, A. De Fazio and F. Versaci	2016		Yes	Not satisfy with inclusion criteria
456	Long-term survival in patients with coronary artery disease undergoing percutaneous coronary intervention with or without intracoronary pressure wire guidance: A report from SCAAR	S. Volz, B. Redfors, C. Dworeck, P. Petursson, M. Gotberg, T. Jernberg, R. Linder, T. Ramunddal, O. Frobert, N. Witt, S. James, D. Erlinge and E. Omerovic	2020		Yes	Not satisfy with inclusion criteria
457	Why does exercise in cold air increase susceptibility to myocardial ischaemia?	R. P. C. Williams, K. N. Asrress, G. De Waard, M. Lumley, S. Arri, T. Patterson, H. Ellis, N. Briceno, A. Chiribiri, B. Clapp, S. Plein, N. Van Royen, D. Perera, M. Marber and S. Redwood	2016		Yes	Not satisfy with inclusion criteria
458	Use of simultaneous intracoronary pressure-flow measurements to investigate epicardial-microvascular interactions and changes induced by coronary angioplasty	E. Xhepa, E. Verna, S. Ghiringhelli and S. Provasoli	2012		Yes	Duplication
459	Outcome of deferral of percutaneous coronary intervention by a fractional flow reserve value over 0.75 in life-threatening cardiac events in victims of the Great East Japan Earthquake and Disaster	O. Yamaguchi, Y. Abe, S. Miura, H. Uekita and T. Ishibashi	2012		Yes	Not satisfy with inclusion criteria
460	Three-dimensional and two-dimensional quantitative coronary angiography, and their prediction of reduced fractional flow reserve	A. S. C. Yong, A. C. C. Ng, D. Brieger, H. C. Lowe, M. K. C. Ng and L. Kritharides	2011		Yes	Not satisfy with inclusion criteria
461	Evaluation of the risk factors of ventricular arrhythmias secondary to QT prolongation induced by papaverine injection during coronary flow reserve studies	O. Yoshitaka, K. Otowa and Y. Mitamura	2017		Yes	Duplication
462	Acute coronary syndrome with separate right sinus origin of all three coronary arteries: Diagnosis and successful left anterior descending percutaneous coronary intervention	D. T. Balakrishnan, S. S. Lalla, T. Ntoskas and S. S. Hothi	2021		Yes	Duplication
463	Do athletes play by different rules? Obstructive coronary artery disease in asymptomatic competitive Masters athletes: A case series	J. McKinney, N. Moulson, B. N. Morrison, J. S. Phulka, P. Yeung, S. Isserow and D. A. Wood	2020		Yes	Not satisfy with inclusion criteria
464	Case report regarding the evolution of electrocardiographic and echocardiographic features in cardiac amyloidosis	F. E. Vervaat, S. Bouwmeester and P. J. Vlaar	2021		Yes	Not satisfy with inclusion criteria
465	Additional role of FFRct and stress CT perfusion in the management of patients with stable chest pain compared to cCTA alone	A. Baggiano, M. Guglielmo, G. Muscogiuri, L. Fusini, A. Del Torto, D. Andreini, S. Mushtaq, E. Conte, A. D. Annoni, A. Formenti, E. Mancini, A. I. Guaricci, A. L. Bartorelli, M. Pepi and G. Pontone	2020		Yes	Not satisfy with inclusion criteria
466	The relationship among extent of lipid-rich plaque, lesion characteristics, and plaque progression/regression in patients with coronary artery disease: a serial near-infrared spectroscopy and intravascular ultrasound study	T. Dohi, A. Maehara, P. R. Moreno, U. Baber, J. C. Kovacic, A. M. Limaye, Z. A. Ali, J. M. Sweeny, R. Mehran, G. D. Dangas, K. Xu, S. K. Sharma, G. S. Mintz and A. S. Kini	2015		Yes	Duplication
467	Computed tomography derived fractional flow reserve testing in stable patients with typical angina pectoris: Influence on downstream rate of invasive coronary angiography	J. M. Jensen, H. E. Bøtker, O. N. Mathiassen, E. L. Grove, K. A. Øvrehus, K. B. Pedersen, C. J. Terkelsen, E. H. Christiansen, M. Maeng, J. Leipsic, A. Kaltoft, L. Jakobsen, J. T. Sørensen, T. Thim, S. D. Kristensen, L. R. Krusell and B. L. Nørgaard	2018		Yes	Duplication
468	Value of regional myocardial flow measurements using Rubidium-82 PET	S. S. Koenders, J. A. Van Dalen, P. L. Jager, M. Mouden, C. H. Slump and J. D. Van Dijk	2021		Yes	Not satisfy with inclusion criteria
469	Cost Evaluation and Comparison of Three Decision Strategies to Revascularize: Results of the “Suspected CAD” Protocol of the European CMR Registry	K. Moschetti, S. E. Petersen, G. Pilz, J. B. Wasserfallen, M. Lombardi, G. Korosoglou, A. C. Van Rossum, O. Bruder, H. Mahrholdt and J. Schwitter	2014		Yes	Duplication
470	Fractional flow reserve by computerized tomography and subsequent coronary revascularization	R. R. Packard, D. Li, M. J. Budoff and R. P. Karlsberg	2017		Yes	Duplication
471	Referral of patients for fractional flow reserve using quantitative flow ratio	J. M. Smit, G. Koning, A. R. Van Rosendael, M. El Mahdiui, B. J. Mertens, M. J. Schalij, J. W. Jukema, V. Delgado, J. H. C. Reiber, J. J. Bax and A. J. Scholte	2019		Yes	Not satisfy with inclusion criteria
472	Accuracy and reproducibility of fast fractional flow reserve computation from invasive coronary angiography	A. R. Van Rosendael, G. Koning, A. C. Dimitriu-Leen, J. M. Smit, J. Montero-Cabezas, F. Van Der Kley, J. W. Jukema, J. H. C. Reiber, J. J. Bax and A. J. H. A. Scholte	2017		Yes	Not satisfy with inclusion criteria
473	The revolution project: Replacing coronary artery angiography with coronary computed tomography with functional evaluation	A. L. Bartorelli, D. Andreini, S. Mushtaq and P. W. Serruys	2021		Yes	Not satisfy with inclusion criteria
474	Coronary artery bypass grafting or FFR-guided PCI in diabetic patients with multivessel disease	G. Di Gioia, N. Soto Flores, D. Franco, I. Colaiori, J. Sonck, C. Gigante, M. Kodeboina, J. Bartunek, M. Vanderheyden, C. Collet, B. De Bruyne and E. Barbato	2019		Yes	Not satisfy with inclusion criteria
475	Fractional flow reserve (FFR) and resting full cycle ratio (RFR) evaluation for ostial and Tandem lesions in chronic obstructive pulmonary disease patient	M. Esposito, L. Di Serafino, A. Franzone and G. Esposito	2019		Yes	Not satisfy with inclusion criteria
476	Angina due to obstructive coronary artery disease with type 2 diabetes	K. Fox	2019		Yes	Duplication
477	Impact of age on the functional evaluation of intermediate coronary stenoses with instantaneous wave-free ratio (IFR) and fractional flow reserve (FFR)	R. Gioscia, M. Verdoia, M. Nardin, F. Negro, F. Tonon, I. Casella, M. Marcolongo and G. De Luca	2019		Yes	Not satisfy with inclusion criteria
478	Angina and hypertension	A. J. Manolis, M. S. Kallistratos and L. E. Poulimenos	2019		Yes	Duplication
479	Flare stent technique for the treatment of distal left main coronary artery bifurcation lesions	S. Masahiko, A. Okamura, Y. Higuchi, M. Ozawa, H. Nagai, M. Date, K. Iwakura and K. Fujii	2010		Yes	Not satisfy with inclusion criteria
480	The management of non-culprit coronary lesions in patients with acute coronary syndrome	R. A. Montone, M. C. Meucci and G. Niccoli	2021		Yes	Not satisfy with inclusion criteria
481	ST-elevation myocard infarct as complication in stenting of bifurcation lesion: A case report	M. Prasanti and J. Rina	2017		Yes	Not satisfy with inclusion criteria
482	The benefit of fractional flow reserve-guided PCI comparedto coronary angiography-guided pci in patients with coronary artery disease, including all its four subtypes namely ST-elevation myocardial infarction, non st-elevation myocardial infarction, unstable and stable angina: A systematic review	A. I. S. Putra	2018		Yes	Not satisfy with inclusion criteria
483	Measurement of fractional flow reserve (FFR) for guiding percutaneous coronary intervention in clinical practice	H. S. H. Shaalan	2010		Yes	Not satisfy with inclusion criteria
484	The role of invasive fractional flow reserve (FFR) in multivessel disease	E. Supriadi, I. Nadia, A. A. Alkatiri and D. Firman	2016		Yes	Duplication
485	Acute diagonal-induced ST-elevation myocardial infarction and electrocardiogram-guidance in the era of primary coronary intervention: New insights into an old tool	R. Abu Fanne, M. Kleiner Shochat, A. Shotan, A. Frimerman, E. Maraga, N. Amsalem, Y. Levi and S. R. Meisel	2020		Yes	Not satisfy with inclusion criteria
486	Management of takotsubo syndrome with coronary artery disease	A. Heyse, F. Van Durme, A. Milkas, T. Couck, B. Alzand, L. Vanneste and B. De Bruyne	2016		Yes	Duplication
487	Immediate mobilization after coronary angiography or percutaneous coronary intervention following hemostasis with the AngioSeal vascular closure device (the MOBS study)	E. N. Larsen, C. B. Hansen, P. Thayssen and L. O. Jensen	2014		Yes	Not satisfy with inclusion criteria
488	Double silent threat-case report of asymptomatic patient with cardiac transthyretin amyloidosis and multivessel coronary artery disease	M. Monika Gawor, M. Franaszczyk, M. Spiewak, B. Milosz-Wieczorek, M. Marczak, M. Opolski, Z. Bilinska and J. Grzybowski	2018		Yes	Not satisfy with inclusion criteria
489	Prognosis of patients with chronic coronary artery disease undergoing to percutaneous coronary intervention (5 years follow-up)	Z. Shugushev, D. A. Maximkin, A. Chepurnoy, O. Safonova, A. Mambetov, A. Faibushevich, N. Sturov, V. Baranovich and G. Veretnik	2019		Yes	Not satisfy with inclusion criteria
490	Clinical effect of selective interventional therapy on sub-acute ST-segment elevation myocardial infarction under the guidance of fractional flow reserve and coronary arteriography	B. J. Wang, J. Geng, Q. J. Li, T. T. Hu, B. Xu and S. R. Ma	2018		Yes	Not satisfy with inclusion criteria
491	Nuclear cardiac imaging versus fractional flow reserve in diagonal side branch ostial stenosis after left anterior descending crossover stenting	S. Fukuzawa, S. Okino, J. Maekawa, S. Ichikawa, N. Kuroiwa, K. Yamanaka, T. Igarashi and M. Inagaki	2015		Yes	Not satisfy with inclusion criteria
492	Does MPI with CZT cardiac gamma camera show significant abnormalities in presence of intermediately stenosed coronaries with normal adenosine/regadenoson FFR-preliminary results	S. Piszczek, K. Tkaczewski, A. Mazurek, S. Osiecki and M. Dziuk	2015		Yes	Not satisfy with inclusion criteria
493	The evaluation of myocardial perfusion with CZT gamma camera in patients with intermediately stenosed left anterior descending coronary artery and estimated fractional flow reserve	S. Piszczek, K. Tkaczewski, A. Mazurek, S. Osiecki and M. Dziuk	2019		Yes	Not satisfy with inclusion criteria
494	Quality and diagnostic performance of coronary computed tomography angiogram (CCTA): A comparison between pre-liver and pre-kidney transplant patients	R. R. Kirkbride, E. Larkin, M. K. Tuttle, M. D. Nicholson, B. G. Jiang, R. Liubauskas, J. D. Matos, M. Gavin and D. E. Litmanovich	2021		Yes	Not satisfy with inclusion criteria
495	Radiomic features of plaques derived from coronary CT angiography to identify hemodynamically significant coronary stenosis, using invasive FFR as the reference standard	L. Li, X. Hu, X. Tao, X. Shi, W. Zhou, H. Hu and X. Hu	2021		Yes	Not satisfy with inclusion criteria
496	Pre-operative Diagnosis of Silent Coronary Ischaemia May Reduce Post-operative Death and Myocardial Infarction and Improve Survival of Patients Undergoing Lower Extremity Surgical Revascularisation	D. Krievins, E. Zellans, G. Latkovskis, A. Erglis, L. Zvaigzne, I. Kumsars, R. Rumba, P. Stradins, S. Jegere and C. K. Zarins	2020		Yes	Not satisfy with inclusion criteria
497	Diagnostic performance of quantitative, semi-quantitative, and visual analysis of dynamic CT myocardial perfusion imaging: a validation study with invasive fractional flow reserve	Y. Li, X. Dai, Z. Lu, C. Shen and J. Zhang	2021		Yes	Not satisfy with inclusion criteria
498	Deep learning analysis of left ventricular myocardium in CT angiographic intermediate-degree coronary stenosis improves the diagnostic accuracy for identification of functionally significant stenosis	R. W. van Hamersvelt, M. Zreik, M. Voskuil, M. A. Viergever, I. Išgum and T. Leiner	2019		Yes	Not satisfy with inclusion criteria
499	One-year clinical outcome of angiography, fractional flow reserve and instantaneous wave-free ratio guided percutaneous coronary intervention: A prisma-compliant meta-analysis	S. Baumann, K. S. E. Mueller, S. Hetjens, F. Eder, A. C. Schaefer, T. Becher, M. Borggrefe, I. Akin and D. Loßnitzer	2019		Yes	Not satisfy with inclusion criteria
500	Analysis of the clinical value of fractional flow reserve for prognosis evaluation of patients of percutaneouscoronary intervention	Q. Zhao, Z. Ji, X. Li, Y. Di, H. An, B. Wei, L. Yang and W. Chen	2018		Yes	Not satisfy with inclusion criteria
501	Fractional flow reserve in 2017: current data and everyday practice	J. J. Coughlan, C. MacDonnell, S. Arnous and T. J. Kiernan	2017		Yes	Not satisfy with inclusion criteria
502	Fractional flow reserve (FFR) as a guide to treat coronary artery disease	F. Mangiacapra, E. Bressi, A. Sticchi, C. Morisco and E. Barbato	2018		Yes	Not satisfy with inclusion criteria
503	High-Sensitivity C-Reactive Protein Is a Predictor of Coronary Microvascular Dysfunction in Patients with Ischemic Heart Disease	D. C. Tong, R. Whitbourn, A. MacIsaac, A. Wilson, A. Burns, S. Palmer and J. Layland	2018		Yes	Not satisfy with inclusion criteria
504	Predictive physiological modeling of percutaneous coronary intervention - Is virtual treatment planning the future?	R. C. Gosling, P. D. Morris, P. V. Lawford, D. R. Hose and J. P. Gunn	2018		Yes	Not satisfy with inclusion criteria
505	What is the impact of utilizing so-called best practices in percutaneous coronary intervention?: An interview with Atul Gupta	A. Gupta	2018		Yes	Not satisfy with inclusion criteria
506	Value of delta fractional flow reserve (ΔFFR) for predicting coronary ischemic lesions	V. Eslami, M. Safi, M. H. Namazi, M. Pishgahi, A. Eftekharzade and S. A. Eftekharzadeh	2020		Yes	Not satisfy with inclusion criteria
507	Coronary artery bypass grafting or FFR-guided PCI in diabetic patients with multivessel disease	G. Di Gioia, N. Soto Flores, D. Franco, I. Colaiori, J. Sonck, C. Gigante, M. Kodeboina, J. Bartunek, M. Vanderheyden, C. Collet, B. De Bruyne and E. Barbato	2019		Yes	Duplication
508	Long-term clinical outcome in patients with angiographically intermediate lesion of the coronary artery by-pass graft deferred on the basis of fractional flow reserve measurement	L. Di Serafino, F. Mangiacapra, A. Peace, Y. Ntarladimas, J. Bartunek, W. Wijns, B. De Bruyne, G. Heyndrickx and E. Barbato	2011		Yes	Not satisfy with inclusion criteria
509	Fractional flow reserve (FFR) and resting full cycle ratio (RFR) evaluation for ostial and tandem lesions in chronic obstructive pulmonary disease patient	M. Esposito, L. Di Serafino, A. Franzone and G. Esposito	2019		Yes	Duplication
510	Fast dapt strategy in a patient with atrial fibrillation and scad: Role of cangrelor	D. Formigli, S. Cocozza, F. Urraro, C. Ciampa, V. Franco, F. Moscato and M. Scherillo	2018		Yes	Not satisfy with inclusion criteria
511	Impact of age on the functional evaluation of intermediate coronary stenoses with instantaneous wave-free ratio (IFR) and fractional flow reserve (FFR)	R. Gioscia, M. Verdoia, M. Nardin, F. Negro, F. Tonon, I. Casella, M. Marcolongo and G. De Luca	2019		Yes	Not satisfy with inclusion criteria
512	Physiological versus angiographic guidance for myocardial revascularization in patients undergoing transcatheter aortic valve implantation	M. Lunardi, R. Scarsini, G. Venturi, G. Pesarini, A. Gratta, A. Piccoli, V. Ferrero and F. Ribichini	2018		Yes	Not satisfy with inclusion criteria
513	Deferred stent implantation in a patient with anterior stsegment elevation myocardial infarction guided by the measurement of the index of microcirculatory resistance	G. Mezzapelle, F. Abate, M. Carella and G. Saccone	2014		Yes	Duplication
514	Changing of the syntax score after performing fractional flow reserve in patients with multivessel stable coronary artery disease	M. Novara, M. Bollati, F. D'Ascenzo, G. Biondi-Zoccai, D. Presutti, C. Moretti, P. Omedè, F. Sciuto, F. Gaita and I. Sheiban	2011		Yes	Duplication
515	Percutaneous coronary ostia catheterization and intervention after Tavi	F. Ribichini, G. Pesarini, R. Scarsini, C. Zivelonghi, M. Lunardi, A. Piccoli, V. Ferrero and C. Vassanelli	2016		Yes	Not satisfy with inclusion criteria
516	Clinical and economic outcomes of fractional flow reserve guided pci in contemporary practice	A. S. Abdullah, M. Hamra, K. McKevitt, C. Daly and T. J. Kiernan	2015		Yes	Not satisfy with inclusion criteria
517	Appropriate use of down-stream invasive coronary angiography (ICA) following computed tomographic coronary angiography (CTCA) is still a work in progress	M. O. Abubakr, C. A. Roobottom and G. J. Morgan-Hughes	2016		Yes	Not satisfy with inclusion criteria
518	Tiger versus judkins diagnostic catheters in trans-radial coronary angiography	D. Cadogan, D. O'Hare, L. Murphy, S. Mubarak and C. McCreery	2018		Yes	Duplication
519	Influence of fractional flow reserve measurement on treatment-decisions in patients with recent acute non-ST elevation myocardial infarction	D. Carrick, M. Behan, F. Foo, J. Christie, J. Norrie, K. Oldroyd and C. Berry	2011		Yes	Duplication
520	Streamlining assessment of coronary artery disease using ffrct: Real world experience from a large district general hospital	R. Crawley, P. McParland and P. Haworth	2020		Yes	Not satisfy with inclusion criteria
521	Management of established coronary artery disease in aircrew without myocardial infarction or revascularisation	E. D. Davenport, G. Gray, R. Rienks, D. Bron, T. Syburra, J. L. D'Arcy, N. J. Guettler, O. Manen and E. D. Nicol	2019		Yes	Not satisfy with inclusion criteria
522	The new role of diagnostic angiography in coronary physiological assessment	M. Ghobrial, H. A. Haley, R. Gosling, V. Rammohan, P. V. Lawford, D. R. Hose, J. P. Gunn and P. D. Morris	2021		Yes	Not satisfy with inclusion criteria
523	Percutaneous coronary intervention versus medical therapy in patients with angina and grey-zone fractional flow reserve values: A randomised clinical trial	B. Hennigan, C. Berry, D. Collison, D. Corcoran, H. Eteiba, R. Good, M. McEntegart, S. Watkins, J. D. McClure, K. Mangion, T. J. Ford, M. C. Petrie, S. Hood, P. Rocchiccioli, A. Shaukat, M. Lindsay and K. G. Oldroyd	2020		Yes	Duplication
524	CTFFR the Swindon evaluation of emerging technology (CTFFR sweet)	T. Hyde, L. Ramstedt, A. Beale, M. Wamil, H. Rahbi, M. Hawkins, M. MacHowski and S. Ramcharitar	2020		Yes	Not satisfy with inclusion criteria
525	Dynamic three-dimensional whole heart magnetic resonance myocardial perfusion imaging: Validation against pressure wire derived fractional flow reserve for the detection of flow-limiting coronary heart disease	R. Jogiya, G. Morton, K. De Silva, D. Perera, S. Redwood, S. Kozerke, E. Nagel and S. Plei	2012		Yes	Duplication
526	Computational modelling of fractional flow reserve from coronary angiography: Expert training required	K. Lal, J. Gunn, P. Morris, R. Gosling, P. Lawford, R. Hose, J. Priest, T. Stephenson, T. Lee, N. Robinson, T. O'Connor, B. Gregory, S. Son, A. Hodgson and J. Dunnill	2019		Yes	Duplication
527	The development and validation of an in silico model of coronary arterial physiology for diagnostic use	P. Morris, I. Zwierzak, P. Lawford, D. Sir Rodney Hose and J. Gunn	2015		Yes	Not satisfy with inclusion criteria
528	Feasibility of combined cardiovascular MRI and percutaneous coronary intervention in a hybrid laboratory	G. Morton, S. Hussain, K. De Silva, A. Dahl, S. Redwood, S. Plein, D. Perera and E. Nagel	2012		Yes	Not satisfy with inclusion criteria
529	Invasive angiography following FFRCT - A real world nhs experience	D. Murphy, J. Graby, D. McKenzie, R. Kandan, D. Augustine, R. Lowe, R. Mansfield, J. Easaw, A. Garg, K. Carson, B. Hudson and J. Rodrigues	2020		Yes	Duplication
530	Real world nhs experience of ctca with ffrct for the detection of surgical coronary artery disease-the case for enhanced pre-procedural planning?	D. Murphy, J. Graby, T. Rakheca, J. Donaghue, D. McKenzie, S. R. Kandan, A. Khavandhi, K. Carson, R. Lowe, B. Hudson and J. Rodrigues	2021		Yes	Duplication
531	The ageing heart: The systemic and coronary circulation	S. Nanayakkara, T. H. Marwick and D. M. Kaye	2018		Yes	Not satisfy with inclusion criteria
532	Improvement in coronary haemodynamics after percutaneous coronary intervention: Assessment using instantaneous wave-free ratio	S. S. Nijjer, S. Sen, R. Petraco, R. Sachdeva, F. Cuculi, J. Escaned, C. Broyd, N. Foin, N. Hadjiloizou, R. A. Foale, I. Malik, G. W. Mikhail, A. S. Sethi, M. Al-Bustami, R. R. Kaprielian, M. A. Khan, C. S. Baker, M. F. Bellamy, A. D. Hughes, J. Mayet, R. K. Kharbanda, C. Di Mario and J. E. Davies	2013		Yes	Not satisfy with inclusion criteria
533	Instantaneous wave-free ratio (IFR) can detect improvement in coronary stenosis severity after percutaneous intervention	S. S. S. Nijjer, S. Sen, R. Petraco, F. Cuculi, C. Broyd, R. A. Foale, I. S. Malik, G. W. Mikhail, A. S. Sethi, R. R. Kaprielian, C. S. R. Baker, A. D. Hughes, D. P. Francis, J. Mayet, R. K. Kharbanda, C. Di Mario and J. E. Davies	2013		Yes	Not satisfy with inclusion criteria
534	Assessing the accuracy of a novel in silico imaging tool for the 3D reconstruction of coronary vasculature in the context of virtual fractional flow reserve	R. Solanki, R. Gosling, V. Rammohan, R. Hose, P. Lawford, J. Gunn, P. Morris and Y. Ahmed	2019		Yes	Not satisfy with inclusion criteria
535	Diagnostic accuracy of myocardial fractional flow reserve for reversible perfusion abnormalities in patients with recent non-st elevation myocardial infarction	S. Watkins, S. Rauhalammi, J. McClure, D. Carrick, M. Lee, A. Radjenovic, J. Layland and C. Berry	2014		Yes	Duplication
536	Coronary artery disease: Two sides of the same coin	P. Capozza and G. Todiere	2013		Yes	Not satisfy with inclusion criteria
537	Clinical features of potential after-effects of percutaneous coronary intervention in the treatment of silent myocardial ischemia	S. Doi, M. Suzuki, T. Funamizu, I. Takamisawa, T. Tobaru, H. Daida and M. Isobe	2019		Yes	Not satisfy with inclusion criteria
538	The diagnostic performance of on-site workstation-based computed tomography-derived fractional flow reserve. Comparison with myocardium perfusion imaging	R. Fukuoka, T. Kawasaki, K. Umeji, T. Okonogi and N. Koga	2021		Yes	Not satisfy with inclusion criteria
539	Determinants of insufficient improvement in fractional flow reserve following percutaneous coronary intervention	K. Hirai, T. Kawasaki, K. Sakakura, T. Soejima, K. Kajiyama, Y. Fukami, K. Haraguchi, T. Okonogi, R. Fukuoka, Y. Orita, K. Umeji, H. Koga and H. Yamabe	2020		Yes	Duplication
540	Fractional flow reserve-guided percutaneous coronary intervention for an intermediate stenosis complicated by a coronary-to-pulmonary artery fistula	T. Ito, S. Murai, H. Fujita, T. Tani and N. Ohte	2016		Yes	Not satisfy with inclusion criteria
541	A lotus root-like appearance in both the left anterior descending and right coronary arteries	H. Kadowaki, E. Taguchi, Y. Kotono, H. Suzuyama, M. Yoshida, S. Miyamoto, T. Sakamoto, K. Nishigami and K. Nakao	2016		Yes	Not satisfy with inclusion criteria
542	Relationship between adenosine A2a receptor polymorphism rs5751876 and fractional flow reserve during percutaneous coronary intervention	M. Nardin, M. Verdoia, F. Negro, H. Suryapranata, E. Khedi and G. De Luca	2020		Yes	Duplication
543	Clinical impact of the gap-angle ratio in patients with ostial lesions of the right coronary artery undergoing percutaneous coronary intervention	K. Ohashi, D. Abe, N. Kuroki, T. Yuba and K. Suzuki	2019		Yes	Not satisfy with inclusion criteria
544	Effect of neointimal tissue morphology on vascular response to balloon angioplasty in lesions with in-stent restenosis after drug-eluting stent deployment: an optical coherence tomography analysis	W. Yamamoto, K. Fujii, S. Otsuji, S. Takiuchi, M. Kakishita, Y. Shimatani, K. Hasegawa, K. Ishibuchi, H. Tamaru, R. Ishii, S. Yasuda, Y. Taniguchi, S. Nakabayashi, H. Kusumoto and Y. Higashino	2020		Yes	Not satisfy with inclusion criteria
545	Is there still a place for revascularisation in the management of stable coronary artery disease following the ischemia trial?	A. B. E Gala and N. Curzen	2020		Yes	Duplication
546	Radiation exposure with the radial approach for diagnostic coronary angiography in a centre previously performing purely the femoral approach	A. V. Castles, M. Asrar ul Haq, P. Barlis, F. A. Ponnuthurai, C. C. S. Lim, N. Mehta and W. J. van Gaal	2014		Yes	Not satisfy with inclusion criteria
547	Transulnar unprotected left main coronary artery percutaneous coronary intervention in a high risk individual with absent bilateral radial pulses	R. Chetty, Y. Ikari, R. Alcock and J. Spiro	2016		Yes	Not satisfy with inclusion criteria
548	Use and Safety of Pressure Wire Studies During Coronary Angiography in New Zealand - A National Analysis – ANZACS QI - 39	S. Cicovic, D. Chan, T. Wang, J. Somaratne, G. Devlin and C. Kasargod	2020		Yes	Not satisfy with inclusion criteria
549	Use of fractional flow reserve (FFR) in the assessment of coronary artery disease leads to reduction of percutaneous coronary intervention (PCI) patients	M. De Raya, J. Holden, O. Wayman and D. Taylor	2015		Yes	Duplication
550	Is Fractional Flow Reserve Useful in Assessing Coronary Artery Fistula: A Case-Based Discussion and Review	S. Hayman, A. Goela and S. Lavi	2019		Yes	Not satisfy with inclusion criteria
551	857 New PCI Capable Cath Lab: Single Centre Experience	K. Hyasat, G. Fernia, K. Al-Zuhairi, A. Ha, J. Kamand, E. Hasche, R. Rajaratnam, H. Al-Mafragy, K. Liou, J. Chiha and K. Asrress	2020		Yes	Not satisfy with inclusion criteria
552	879 Same Day Discharge Following Elective PCI: A Single Centre Experience	K. Hyasat, G. Fernia, K. Al-Zuhairi, A. Ha, J. Kamand, S. Lin, E. Hasche, H. Al-Mafragy, K. Liou, J. Chiha and K. Asrress	2020		Yes	Not satisfy with inclusion criteria
553	A Practical Guide for Fractional Flow Reserve Guided Revascularisation	A. R. Ihdayhid, A. Yong, R. Harper, J. Rankin, C. Wong, A. J. Brown, M. Leung and B. Ko	2018		Yes	Not satisfy with inclusion criteria
554	CT-Derived Fractional Flow Reserve (CT-FFR) in the Evaluation of Coronary Artery Disease	N. Khav, A. R. Ihdayhid and B. Ko	2020		Yes	Not satisfy with inclusion criteria
555	Characterising the use of fractional flow reserve (FFR) a valuation among patients undergoing elective angiography for stable angina: Insights from the CADOSA registry	Y. Koh, R. Tavella, M. Worthley, C. Zeitz, D. Chew, M. Arstall and J. Beltrame	2016		Yes	Duplication
556	821 Dose Reduction in PCI Using ROI Fluoroscopy	D. Kulbaba	2020		Yes	Duplication
557	Integrated coronary physiology in percutaneous intervention: A new paradigm in interventional cardiology	J. Layland, A. M. MacIsaac, A. T. Burns, R. J. Whitbourn and A. M. Wilson	2010		Yes	Not satisfy with inclusion criteria
558	Integrated Coronary Physiology in Percutaneous Intervention: A new paradigm in interventional cardiology	J. Layland, A. M. MacIsaac, A. T. Burns, R. J. Whitbourn and A. M. Wilson	2011		Yes	Not satisfy with inclusion criteria
559	Safety and Feasibility of Distal Transradial Artery Access for Coronary Interventions: First Multicentre Australian Experience	D. Nayyar, A. Faour, C. Wong, O. Gibbs, J. Xu, T. Badie, A. Yong, D. Leung, C. Juergens and S. Lo	2019		Yes	Not satisfy with inclusion criteria
560	479 Distal Radial Artery Access for Coronary Artery Assessments and Intervention	K. Porwal, A. Gupta, O. Hayes and C. Phang	2020		Yes	Duplication
561	Long-term outcomes on medically managed patients having favourable coronary fractional flow reserve	A. Puri, M. Liang, S. Perera, M. Menon and G. Devlin	2010		Yes	Not satisfy with inclusion criteria
562	Long-term outcomes on medically managed patients having favourable coronary fractional flow reserve	A. Puri, M. Liang, S. Perera, M. Menon and G. Devlin	2010		Yes	Duplication
563	Fractional flow reserve influences revascularisation decisions between interventional and non-interventional cardiologists	J. Shah, N. Nerlekar, D. Chee, B. Khialani, C. Hiew, L. Fredricks, M. Freilich, G. Toogood, P. Carillo and J. Layland	2015		Yes	Not satisfy with inclusion criteria
564	799 Case Study: Ultra Low Contrast Diagnostic and Zero Contrast Percutaneous Coronary Intervention	Q. Tran, R. Sechi and A. O'Loughlin	2020		Yes	Not satisfy with inclusion criteria
565	Radiation exposure with the radial approach for diagnostic coronary angiography in a centre previously performing purely the femoral approach	A. Vlachadis Castles, P. Barlis, L. Ponnuthurai, N. Mehta, C. Lim and W. Van Gaal	2013		Yes	Not satisfy with inclusion criteria
566	Novel balloon-assisted catheter ''unknotting'' technique	P. Tsinivizov, L. E. Poulimenos, N. Kontogiannis, K. Kyfnidis, K. Koulia, G. Christopoulos, M. S. Kallistratos, A. Skyrlas and A. J. Manolis	2019		Yes	Not satisfy with inclusion criteria
567	Instantaneous wave-free ratio (iFR®) in patients with coronary artery disease	S. Baumann, A. C. Schaefer, A. Hohneck, K. Mueller, T. Becher, M. Behnes, M. Renker, M. Borggrefe, I. Akin and D. Lossnitzer	2018		Yes	Not satisfy with inclusion criteria
568	Fractional flow reserve and frequency of PCI in patients with coronary artery disease	O. Dörr, C. Liebetrau, M. Weferling, F. Hoffmann, N. Forderer, T. Keller, N. Boeder, F. Blachutzik, S. Keranov, P. Bauer, T. Bauer, C. W. Hamm and H. Nef	2020		Yes	Not satisfy with inclusion criteria
569	Percutaneous coronary intervention versus bypass surgery in patients with diabetes and multivessel coronary disease. Coronary revascularization after FREEDOM	R. Dörr, J. Stumpf, J. Dalibor, G. Simonis and S. G. Spitzer	2014		Yes	Not satisfy with inclusion criteria
570	Optimal reperfusion strategy in patients with acute STEMI and multivessel disease—an updated meta-analysis	G. Fan, Y. W. Zhang, L. Lin, M. Chen, J. Wei and J. Diao	2020		Yes	Duplication
571	After ISCHEMIA: is invasive physiology the only remaining gatekeeper for myocardial revascularization in chronic coronary syndromes?	S. Kanoun and G. G. Toth	2020		Yes	Not satisfy with inclusion criteria
572	Papaverine-induced ventricular fibrillation developing during coronary flow reserve studies	Y. Okabe, K. Otowa, Y. Mitamura and M. Kikyoutani	2016		Yes	Not satisfy with inclusion criteria
573	Three-dimensional intravascular reconstruction techniques based on intravascular ultrasound: A technical review	C. Shi, X. Luo, J. Guo, Z. Najdovski, T. Fukuda and H. Ren	2018		Yes	Not satisfy with inclusion criteria
574	The clinical value of the PRECISE-DAPT score in predicting long-term prognosis in patients with acute myocardial infarction	T. Ando, K. Nakazato, Y. Kimishima, T. Kiko, T. Shimizu, T. Misaka, S. Yamada, T. Kaneshiro, A. Yoshihisa, T. Yamaki, H. Kunii and Y. Takeishi	2020		Yes	Not satisfy with inclusion criteria
575	Ability of FFR-CT to detect the absence of hemodynamically significant lesions in patients with high-risk NSTE-ACS admitted in the emergency department with chest pain, study design and rationale	D. Meier, I. Skalidis, B. De Bruyne, S. D. Qanadli, D. Rotzinger, E. Eeckhout, C. Collet, O. Muller and S. Fournier	2020		Yes	Not satisfy with inclusion criteria
576	Percutaneous coronary intervention in side branch coronary arteries: Insights from the Japanese nationwide registry	Y. Murasato, K. Yamaji, S. Kohsaka, H. Wada, H. Ishii, Y. Kinoshita, J. Shite, Y. Hikichi, T. Amano and Y. Ikari	2021		Yes	Not satisfy with inclusion criteria
577	Comparison of diagnostic performance in on-site based CT-derived fractional flow reserve measurements	Y. O. Nozaki, S. Fujimoto, C. Aoshima, Y. Kamo, Y. O. Kawaguchi, K. Takamura, A. Kudo, D. Takahashi, M. Hiki, Y. Kato, I. Okai, T. Dohi, S. Okazaki, N. Tomizawa, K. K. Kumamaru, S. Aoki and T. Minamino	2021		Yes	Duplication
578	Measurement of the blood flow rate and velocity in coronary artery stenosis using intracoronary frequency domain optical coherence tomography: Validation against fractional flow reserve	H. Zafar, F. Sharif and M. J. Leahy	2014		Yes	Duplication
579	Functional assessment of coronary plaques using CT based hemodynamic simulations: Current status, technical principles and clinical value	M. Boussoussou, B. Vattay, B. Szilveszter, M. Kolossváry, J. Simon, M. Vecsey-Nagy, B. Merkely and P. Maurovich-Horvat	2021		Yes	Not satisfy with inclusion criteria
580	Fractional flow reserve guided percutaneous coronary intervention in patient of acute coronary syndrome with intermediate lesion: Immediate & long term follow up	S. Gurmukhani, D. More, C. Vyas, S. Shah and T. Patel	2014		Yes	Not satisfy with inclusion criteria
581	Usefulness of fractional flow reserve guided percutaneous coronary intervention in decision making and cost effectiveness: A real world scenario from developing country	C. N. Manjunath, G. Bhardwaj, L. Sridhar, Prabhavathi and K. H. Srinivas	2013		Yes	Duplication
582	A study of unprotected left main intervention in the ACS population 2013–2018	V. R. S. S. Sarma, K. Gopalakrishna, K. Purnachandra rao, G. Somasekahr, P. S. S. Chowdary, P. Raghuram, M. Boochibabu, Y. Sasidhar, M. Prasad and Karthik	2021		Yes	Duplication
583	Operational utility of fractional flow reserve (FFR) in guiding the decision for coronary revascularization in patients of coronary artery disease in Indian scenario	V. Singh, R. Agarwal, S. Sharma, R. D. Yadave, S. Wadhwa, B. Shrivastava and P. Batra	2014		Yes	Duplication
584	Role of functional syntax score in evaluating multi vessel coronary artery disease: Demonstration with a case example	V. Teja T, S. Suganya, J. M. Thomas, K. M. Cherian and R. Anantharaman	2018		Yes	Not satisfy with inclusion criteria
585	Comparison of fractional flow reserve and stress myocardial perfusion imaging in assessing the functional significance of coronary stenoses in patients undergoing coronary angiography	D. Tiwari, R. R. Mantri, R. Jain, S. C. Manchanda and P. Pankaj	2013		Yes	Not satisfy with inclusion criteria
586	Comparison of Resting Full Cycle Ratio with Fractional Flow Reserve in Indian Population	S. K. Ch, S. Kanumuri, G. Indrani and M. N. Kumar	2020		Yes	Not satisfy with inclusion criteria
587	Should computed tomography angiography supersede invasive coronary angiography for the evaluation of graft patency following coronary artery bypass graft surgery?	J. Gabriel, S. Klimach, P. Lang and D. Hildick-Smith	2015		Yes	Duplication
588	The role of fractional flow reserve in coronary artery bypass graft surgery: A meta-analysis	S. Jayakumar, R. Bilkhu, S. Ayis, J. Nowell, R. Bogle and M. Jahangiri	2020		Yes	Not satisfy with inclusion criteria
589	Feasibility of planning coronary artery bypass grafting based only on coronary computed tomography angiography and CT-derived fractional flow reserve: A pilot survey of the surgeons involved in the randomized SYNTAX III Revolution trial	J. Sonck, Y. Miyazaki, C. Collet, Y. Onuma, T. Asano, K. Takahashi, N. Kogame, Y. Katagiri, R. Modolo, P. W. Serruys, A. L. Bartorelli, D. Andreini, T. Doenst, J. P. Maureira, A. Plass, M. La Meir and G. Pompillio	2019		Yes	Duplication
590	Patients with moderate non-culprit coronary lesions of recent acute coronary syndrome a comparison of fractional flow reserve and dobutamine stress echocardiography	A. Ahres, B. Jablonkai, Á. Schrancz, Z. Balogh, A. Kenessey, T. Baranyai, Á. Őze, Z. Szigeti, G. Rubóczky, B. Nagybaczoni, A. Apor, J. Simon, B. Szilveszter, M. Kolossváry, B. Merkely, P. Maurovich-Horvat and P. Andrássy	2021		Yes	Not satisfy with inclusion criteria
591	Clinical efficacy of intracoronary papaverine after nicorandil administration for safe and optimal fractional flow reserve measurement	K. Inoue, S. Sonoda, Y. Naka, H. Okabe, K. Setoyama, T. Miura, R. Anai, M. Araki and M. Kataoka	2021		Yes	Not satisfy with inclusion criteria
592	Lower circulating omega-3 polyunsaturated fatty acids are associated with coronary microvascular dysfunction evaluated by hyperemic microvascular resistance in patients with stable coronary artery disease	T. Muroya, H. Kawano, S. Koga, S. Ikeda, F. Yamamoto, T. Miwa, Y. Kohno and K. Maemura	2018		Yes	Duplication
593	Single coronary artery with subsequent coursing of right coronary artery between aorta and pulmonary artery: Fractional flow reserve of the anomalous artery guiding the treatment	N. Sayar, S. Terzi, T. Akbulut, T. Bilsel, M. Ergelen, L. Orhan, N. Cakmak and K. Yesilcimen	2005		Yes	Not satisfy with inclusion criteria
594	Value of cardiogoniometry in diagnosis of coronary artery disease in patients with suspected stable ischemic heart disease: A systematic review and meta-analysis	A. S. Shamloo, B. Dinov, L. Bertagnolli, P. Sommer, D. Husser-Bollmann, A. Bollmann, G. Hindricks and A. Arya	2019		Yes	Duplication
595	Rotational atherectomy followed by drug-coated balloon dilation in possible coronary sequelae of Kawasaki disease	J. Shiraishi, Y. Matsubara, T. Yanagiuchi, A. Shikuma, K. Shoji, M. Nishikawa, D. Ito, M. Kimura, E. Kishita, Y. Nakagawa, M. Hyogo, T. Sawada and Y. Kohno	2016		Yes	Not satisfy with inclusion criteria
596	Cost utility of fractional flow reserve-guided percutaneous coronary intervention in multivessel coronary artery disease in Brazil	S. F. Stella, C. A. Polanczyk, M. Arvandi and U. Siebert	2019		Yes	Duplication
597	Spontaneous Coronary Artery Dissection: One Disease, Variable Presentations, and Different Management Approaches	A. R. A. Al Emam, A. Almomani, S. A. Gilani and W. I. Khalife	2016		Yes	Not satisfy with inclusion criteria
598	Gender-Related Differences in Clinical Presentation and Angiographic Findings in Patients with Ischemia and No Obstructive Coronary Artery Disease (INOCA): A Single-Center Observational Registry	M. Gitto, F. Gentile, A. N. Nowbar, A. Chieffo and R. Al-Lamee	2020		Yes	Not satisfy with inclusion criteria
599	Visual-functional mismatch between coronary angiography, fractional flow reserve, and quantitative coronary angiography	M. Safi, V. Eslami, M. H. Namazi, H. Vakili, H. Saadat, S. Alipourparsa, A. Adibi and M. R. Movahed	2016		Yes	Duplication
600	Cardiac Surgery – A brief history of the future	G. D. Angelini, T. A. Salerno and D. P. Fudulu	2021		Yes	Duplication
601	Anatomical plaque and vessel characteristics are associated with hemodynamic indices including fractional flow reserve and coronary flow reserve: A prospective exploratory intravascular ultrasound analysis	A. J. Brown, J. P. Giblett, M. R. Bennett, N. E. J. West and S. P. Hoole	2017		Yes	Not satisfy with inclusion criteria
602	Instantaneous wave- free ratio for decision making in cardiac surgery, an important step in the right direction	V. D. Bruno and M. Zakkar	2021		Yes	Not satisfy with inclusion criteria
603	Fractional flow reserve: A useful tool for interventionists which should be used with caution!	D. Buccheri, S. Sorce, D. Piraino and G. Andolina	2016		Yes	Not satisfy with inclusion criteria
604	How and when to revascularize patients with chronic coronary syndrome	L. A. M. César and B. M. Mioto	2020		Yes	Not satisfy with inclusion criteria
605	Coronary microvascular dysfunction in patients with stable coronary artery disease: The CE-MARC 2 coronary physiology sub-study	D. Corcoran, R. Young, D. Adlam, A. McConnachie, K. Mangion, D. Ripley, D. Cairns, J. Brown, C. Bucciarelli-Ducci, A. Baumbach, R. Kharbanda, K. G. Oldroyd, G. P. McCann, J. P. Greenwood and C. Berry	2018		Yes	Not satisfy with inclusion criteria
606	Effectiveness of new generation drug-eluting stents in ostial right coronary artery lesions	M. De Rosa and G. Santulli	2018		Yes	Not satisfy with inclusion criteria
607	Feasibility of coronary angiogram-derived vessel fractional flow reserve in the setting of standard of care percutaneous coronary intervention and its correlation with invasive FFR	P. Ely Pizzato, A. J. Samdani, A. Vergara-Martel, L. A. Palma Dallan, G. Tensol Rodrigues Pereira, E. Zago, V. Zimin and H. Grando Bezerra	2020		Yes	Duplication
608	The prognostic importance of silent ischemia	W. F. Fearon	2019		Yes	Not satisfy with inclusion criteria
609	Comparison of interventional cardiology in two European countries: A nationwide internet based registry study	T. Gudnason, G. S. Gudnadottir, B. Lagerqvist, K. Eyjolfsson, T. Nilsson, G. Thorgeirsson, G. Thorgeirsson, K. Andersen and S. James	2013		Yes	Not satisfy with inclusion criteria
610	Relationship between fractional flow reserve and residual plaque volume and clinical outcomes after optimal drug-eluting stent implantation: Insight from intravascular ultrasound volumetric analysis	T. Ito, T. Tani, H. Fujita and N. Ohte	2014		Yes	Not satisfy with inclusion criteria
611	Impact of right atrial pressure on decision-making using fractional flow reserve (FFR) in elective percutaneous intervention	J. Layland, A. M. Wilson, R. J. Whitbourn, A. T. Burns, J. Somaratne, G. Leitl and A. I. Macisaac	2013		Yes	Not satisfy with inclusion criteria
612	Prognostic impact of FFR/contrast FFR discordance	A. M. Leone, M. Arioti, P. Cialdella, R. Vergallo, G. Zimbardo, S. Migliaro, G. Anastasia, F. Di Giusto, D. Galante, E. Basile, F. L. Pepe, C. Ierardi, D. D'Amario, F. Burzotta, C. Aurigemma, G. Niccoli, C. Trani and F. Crea	2021		Yes	Duplication
613	Mismatch between morphological and functional assessment of the length of coronary artery disease	M. Lodi Rizzini, S. Nagumo, D. Gallo, J. Sonck, T. Mizukami, F. D'Ascenzo, D. Buytaert, U. Morbiducci, B. De Bruyne, C. Chiastra and C. Collet	2021		Yes	Not satisfy with inclusion criteria
614	Navvus FFR to reduce CONTRAst, Cost and radiaTion (CONTRACT); insights from a single-centre clinical and economical evaluation with the RXi Rapid-Exchange FFR device	K. Masdjedi, N. M. Van Mieghem, R. Diletti, R. J. van Geuns, P. de Jaegere, E. Regar, F. Zijlstra, R. T. van Domburg and J. Daemen	2017		Yes	Not satisfy with inclusion criteria
615	When should fractional flow reserve be performed to assess the significance of borderline coronary artery lesions: Derivation of a simplified scoring system	F. A. Matar, S. Falasiri, C. B. Glover, A. Khaliq, C. C. Leung, J. Mroue and G. Ebra	2016		Yes	Not satisfy with inclusion criteria
616	Blood haemoglobin, renal insufficiency, fractional flow reserve and plasma NT-proBNP is associated with index of microcirculatory resistance in chronic coronary syndrome	N. Östlund-Papadogeorgos, C. Ekenbäck, F. Jokhaji, H. Mir-Akbari, N. Witt, T. Jernberg, H. Wallén, R. Linder, M. Törnerud, B. A. Samad and J. Persson	2020		Yes	Not satisfy with inclusion criteria
617	The fallacies of fractional flow reserve	A. Soares and D. L. Brown	2020		Yes	Not satisfy with inclusion criteria
618	The role of fractional flow reserve in pre-operative coronary angiography in redefining functional syntax score and cardiac risk in multivessel coronary artery disease	K. L. Yew	2014		Yes	Duplication
619	Spontaneous recanalization of a completely occluded saphenous vein graft following unsuccessful percutaneous coronary intervention during acute myocardial infarction	U. Ç. Yüksel, E. Yildirim, M. Çelik, E. Yalc¸inkaya, Y. Gökoʇlan, B. Bugan, S. Firtina, T. Çelik, A. Iyisoy, H. K. Kabul and S. Görmel	2013		Yes	Not satisfy with inclusion criteria
620	Validation of post-stenting fractional flow reserve with intravascular ultrasound parameters for optimal stent deployment	S. G. Ahn, S. Hong, J. W. Son, J. W. Lee, Y. J. Youn, M. S. Ahn, J. Y. Kim, B. S. Yoo, S. H. Lee and J. Yoon	2020		Yes	Not satisfy with inclusion criteria
621	Additional role of FFRct and stress CT perfusion in the management of patients with stable chest pain compared to cCTA	A. Baggiano, M. Guglielmo, G. Muscogiuri, L. Fusini, M. Soldi, A. Del Torto, D. Andreini, S. Mushtaq, E. Conte, A. D. Annoni, A. Formenti, E. Mancini, A. I. Guaricci, A. L. Bartorelli, M. Pepi and G. Pontone	2019		Yes	Not satisfy with inclusion criteria
622	Adequate patient selection for coronary revascularization: An overview of current methods used in daily clinical practice	S. A. J. Chamuleau, B. L. F. Van Eck-Smit, M. Meuwissen and J. J. Piek	2002		Yes	Duplication
623	Fractional flow reserve: a clinical perspective	D. Corcoran, B. Hennigan and C. Berry	2017		Yes	Not satisfy with inclusion criteria
624	Feasibility and diagnostic reliability of quantitative flow ratio in the assessment of non-culprit lesions in acute coronary syndrome	A. Erbay, L. Penzel, Y. S. Abdelwahed, J. Klotsche, A. S. Schatz, J. Steiner, A. Haghikia, U. Landmesser, B. E. Stähli and D. M. Leistner	2021		Yes	Not satisfy with inclusion criteria
625	Tc-99m sestamibi single photon emission computed tomography for guiding percutaneous coronary intervention in patients with multivessel disease: A comparison with quantitative coronary angiography and fractional flow reserve	S. Förster, J. Rieber, C. Übleis, M. Weiss, P. Bartenstein, P. Cumming, V. Klauss and M. Hacker	2010		Yes	Duplication
626	In-stent fractional flow reserve variations and related optical coherence tomography findings: the FFR–OCT co-registration study	S. A. Pyxaras, T. Adriaenssens, E. Barbato, G. J. Ughi, L. Di Serafino, F. De Vroey, G. Toth, S. Tu, J. H. C. Reiber, J. J. Bax and W. Wijns	2018		Yes	Not satisfy with inclusion criteria
627	Cardiovascular imaging 2017 in the International Journal of Cardiovascular Imaging	J. H. C. Reiber, A. Alaiti, H. G. Bezerra, J. De Sutter, P. Schoenhagen, A. E. Stillman and N. R. L. Van de Veire	2018		Yes	Not satisfy with inclusion criteria
628	Cardiovascular imaging 2019 in the International Journal of Cardiovascular Imaging	J. H. C. Reiber, G. T. R. Pereira, L. A. P. Dallan, H. G. Bezerra, J. De Sutter, A. E. Stillman, N. R. L. Van de Veire and J. Lotz	2020		Yes	Not satisfy with inclusion criteria
629	Influence of plaque characteristics on fractional flow reserve for coronary lesions with intermediate to obstructive stenosis: insights from integrated-backscatter intravascular ultrasound analysis	S. Sakurai, H. Takashima, K. Waseda, M. Gosho, A. Kurita, H. Ando, K. Maeda, A. Suzuki, M. Fujimoto and T. Amano	2015		Yes	Not satisfy with inclusion criteria
630	Accuracy and reproducibility of fast fractional flow reserve computation from invasive coronary angiography	A. R. van Rosendael, G. Koning, A. C. Dimitriu-Leen, J. M. Smit, J. M. Montero-Cabezas, F. van der Kley, J. W. Jukema, J. H. C. Reiber, J. J. Bax and A. J. H. A. Scholte	2017		Yes	Not satisfy with inclusion criteria
631	Coronary pressure and FFR predict long-term outcome after PTCA	G. J. W. Bech, B. De Bruyne, T. Akasaka, F. Liïstro, H. J. R. M. Bonnier, J. J. Koolen and N. H. J. Pijls	2001		Yes	Not satisfy with inclusion criteria
632	Current concepts in coronary physiology for the interventionalist	S. C. Herrmann, A. El-Shafei and M. J. Kern	2003		Yes	Not satisfy with inclusion criteria
633	Intermediate coronary artery stenosis: Evidence-based decisions in interventions to avoid the oculostenotic reflex	C. V. Patil and R. Beyar	2000		Yes	Not satisfy with inclusion criteria
634	Comparison of the characteristics of coronary interventions performed during day and night shifts in patients with acute myocardial infarction	M. Chyrchel, T. Gallina, O. Szafrański, Ł. Rzeszutko, A. Surdacki and S. Bartuś	2020		Yes	Not satisfy with inclusion criteria
635	Coronary CT angiography in managing atherosclerosis	J. Eckert, M. Schmidt, A. Magedanz, T. Voigtländer and A. Schmermund	2015		Yes	Duplication
636	Adenosine and its receptors: An expected tool for the diagnosis and treatment of coronary artery and ischemic heart diseases	M. Gaudry, D. Vairo, M. Marlinge, M. Gaubert, C. Guiol, G. Mottola, V. Gariboldi, P. Deharo, S. Sadrin, J. M. Maixent, E. Fenouillet, J. Ruf, R. Guieu and F. Paganelli	2020		Yes	Not satisfy with inclusion criteria
637	Stable coronary artery disease. Drug therapy - percutaneous coronary intervention or coronary artery bypass grafting?	C. Kugler and J. Wöhrle	2017		Yes	Duplication
638	Role of the functional SYNTAX score in evaluating multivessel coronary artery disease	C. W. Nam and W. F. Fearon	2011		Yes	Not satisfy with inclusion criteria
639	The anatomic-functional duality of so-called 'significant' atherosclerotic stenosis - update on invasive diagnostic strategies in coronaropathy	G. Finet and G. Rioufol	2013		Yes	Duplication
640	The Concept of Functional Percutaneous Coronary Intervention: Why Physiologic Lesion Assessment Is Integral to Coronary Angiography	D. S. Moin and A. Jeremias	2015		Yes	Not satisfy with inclusion criteria
641	Physiology over Angiography to Determine Lesion Severity: the FAME Trials	R. V. Parikh and W. F. Fearon	2020		Yes	Not satisfy with inclusion criteria
642	Left Main Percutaneous Coronary Intervention	N. Ruparelia and A. Chieffo	2016		Yes	Not satisfy with inclusion criteria
643	The FAME trials: Impact on clinical decision making	G. R. Heyndrickx and G. G. Tóth	2016		Yes	Not satisfy with inclusion criteria
644	Choice of intracoronary imaging: When to use intravascular ultrasound or optical coherence tomography	S. Koganti, T. Kotecha and R. D. Rakhit	2016		Yes	Not satisfy with inclusion criteria
645	Fractional flow reserve: Does a cut-off value add value?	S. R. Mohdnazri, T. R. Keeble and A. S. P. Sharp	2016		Yes	Not satisfy with inclusion criteria
646	Why, when and how should clinicians use physiology in patients with acute coronary syndromes?	R. Scarsini, D. Terentes-Printzios, G. L. De Maria, F. Ribichini and A. Banning	2020		Yes	Duplication
647	Comparison of lesion level decision making in the cath lab using hyperemic and non-hyperemic pressure wire derived indices of stenosis severity: The verify-2 study	B. Hennigan, S. Watkins, H. Eteiba, M. Lindsay, M. McEntegart, C. Berry and K. Oldroyd	2014		Yes	Not satisfy with inclusion criteria
648	Audit of rates and timeframe of radial artery occlusion post radial angiography	L. O'Neill, R. Chandra, C. Fahy, E. Mc Carthy-Deering, E. Cronin and P. Owens	2013		Yes	Not satisfy with inclusion criteria
649	Does “Vulnerable” Atherosclerotic Plaque Modify Coronary Blood Flow?: How Myths Perpetuate	A. Arbab-Zadeh	2020		Yes	Not satisfy with inclusion criteria
650	CT Angiography for the Prediction of Hemodynamic Significance in Intermediate and Severe Lesions Head-to-Head Comparison with Quantitative Coronary Angiography Using Fractional Flow Reserve as the Reference Standard	M. J. Budoff, R. Nakazato, G. B. J. Mancini, H. Gransar, J. Leipsic, D. S. Berman and J. K. Min	2016		Yes	Duplication
651	Clinical Use of CT-Derived Fractional Flow Reserve in the Emergency Department	K. M. Chinnaiyan, R. D. Safian, M. L. Gallagher, J. George, S. R. Dixon, A. N. Bilolikar, A. E. Abbas, M. Shoukfeh, M. Brodsky, J. Stewart, E. Cami, D. Forst, S. Timmis, J. Crile and G. L. Raff	2020		Yes	Not satisfy with inclusion criteria
652	Integrating CT Myocardial Perfusion and CT-FFR in the Work-Up of Coronary Artery Disease	A. Coenen, A. Rossi, M. M. Lubbers, A. Kurata, A. K. Kono, R. G. Chelu, S. Segreto, M. L. Dijkshoorn, A. Wragg, R. J. M. van Geuns, F. Pugliese and K. Nieman	2017		Yes	Not satisfy with inclusion criteria
653	Does the Routine Availability of CT–Derived FFR Influence Management of Patients With Stable Chest Pain Compared to CT Angiography Alone?: The FFRCT RIPCORD Study	N. P. Curzen, J. Nolan, A. G. Zaman, B. L. Nørgaard and R. Rajani	2016		Yes	Not satisfy with inclusion criteria
654	Pulling the RIPCORD: FFRCT to Improve Interpretation of Coronary CT Angiography∗	W. F. Fearon and J. H. Lee	2016		Yes	Duplication
655	Coronary CT Angiography With PET Perfusion Imaging: Hybrid or Hype?	K. L. Gould and N. P. Johnson	2017		Yes	Not satisfy with inclusion criteria
656	Would an FFR by Any Technique Perform as Sweet?	H. S. Hecht, Y. Chandrashekhar and J. Narula	2016		Yes	Not satisfy with inclusion criteria
657	Integrating Plaque and Physiology: Bridging the Gap From Risk Prediction to Therapeutic Guidance	A. R. Ihdayhid and B. Jaltotage	2021		Yes	Not satisfy with inclusion criteria
658	Routine Clinical Quantitative Rest Stress Myocardial Perfusion for Managing Coronary Artery Disease: Clinical Relevance of Test-Retest Variability	D. Kitkungvan, N. P. Johnson, A. E. Roby, M. B. Patel, R. Kirkeeide and K. L. Gould	2017		Yes	Not satisfy with inclusion criteria
659	An Onsite CT-FFR Technique Based on TAG: A 1-Hit Wonder or Can We Expect More to Come?	B. S. Ko	2020		Yes	Not satisfy with inclusion criteria
660	Extended Validation of Novel 3D Quantitative Coronary Angiography-Based Software to Calculate vFFR: The FAST EXTEND Study	T. Neleman, K. Masdjedi, L. J. C. Van Zandvoort, M. Tomaniak, J. M. R. Ligthart, K. T. Witberg, A. A. Vermaire, E. Boersma, N. M. Van Mieghem and J. Daemen	2021		Yes	Not satisfy with inclusion criteria
661	Prospective Comparison of FFR Derived From Coronary CT Angiography With SPECT Perfusion Imaging in Stable Coronary Artery Disease: The ReASSESS Study	N. P. R. Sand, K. T. Veien, S. S. Nielsen, B. L. Nørgaard, P. Larsen, A. Johansen, S. Hess, L. Deibjerg, M. Husain, A. Junker, K. K. Thomsen, A. Rohold and L. O. Jensen	2018		Yes	Duplication
662	Additional value of transluminal attenuation gradient in CT angiography to predict hemodynamic significance of coronary artery stenosis	W. J. Stuijfzand, I. Danad, P. G. Raijmakers, C. B. Marcu, M. W. Heymans, C. C. Van Kuijk, A. C. Van Rossum, K. Nieman, J. K. Min, J. Leipsic, N. Van Royen and P. Knaapen	2014		Yes	Not satisfy with inclusion criteria
663	Impact of an Interactive CT/FFRCT Interventional Planner on Coronary Artery Disease Management Decision Making	E. Van Belle, L. Raposo, S. Bravo Baptista, F. Vincent, S. Porouchani, A. Cosenza, C. Rogers and J. Leipsic	2021		Yes	Not satisfy with inclusion criteria
664	CRT 2019 Cardiovascular Research Technologies	2019	Journal		Yes	Duplication
665	Reclassification of Treatment Strategy With Instantaneous Wave-Free Ratio and Fractional Flow Reserve: A Substudy From the iFR-SWEDEHEART Trial	P. Andell, K. Berntorp, E. H. Christiansen, I. J. Gudmundsdottir, L. Sandhall, D. Venetsanos, D. Erlinge, O. Fröbert, S. Koul, C. Reitan and M. Götberg	2018		Yes	Not satisfy with inclusion criteria
666	Guide Catheter Delamination During Left Main Stenting After Transcatheter Aortic Valve Replacement	X. Armario, L. Rosseel, Y. Onuma and D. Mylotte	2020		Yes	Not satisfy with inclusion criteria
667	Angiography-Derived Fractional Flow Reserve in the SYNTAX II Trial: Feasibility, Diagnostic Performance of Quantitative Flow Ratio, and Clinical Prognostic Value of Functional SYNTAX Score Derived From Quantitative Flow Ratio in Patients With 3-Vessel Disease	T. Asano, Y. Katagiri, C. C. Chang, N. Kogame, P. Chichareon, K. Takahashi, R. Modolo, E. Tenekecioglu, C. Collet, H. Jonker, C. Appleby, A. Zaman, N. van Mieghem, N. Uren, J. Zueco, J. J. Piek, J. H. C. Reiber, V. Farooq, J. Escaned, A. P. Banning, P. W. Serruys and Y. Onuma	2019		Yes	Not satisfy with inclusion criteria
668	Angiographic or Functional Success?: Rethinking the Goal of Percutaneous Coronary Intervention ∗	D. Capodanno	2018		Yes	Not satisfy with inclusion criteria
669	Should We Just Go With the Flow?	Y. Chacko and W. F. Fearon	2017		Yes	Not satisfy with inclusion criteria
670	Location, Location, Location	S. T. Chen and M. R. Patel	2016		Yes	Not satisfy with inclusion criteria
671	Fractional Flow Reserve and Instantaneous Wave-Free Ratio for Nonculprit Stenosis in Patients With Acute Myocardial Infarction	K. H. Choi, J. M. Lee, H. K. Kim, J. Kim, J. Park, D. Hwang, T. M. Rhee, T. K. Park, J. H. Yang, Y. B. Song, E. S. Shin, C. W. Nam, J. H. Doh, J. Y. Hahn, J. H. Choi, S. H. Choi, B. K. Koo and H. C. Gwon	2018		Yes	Not satisfy with inclusion criteria
672	Prognostic Implication of Functional Incomplete Revascularization and Residual Functional SYNTAX Score in Patients With Coronary Artery Disease	K. H. Choi, J. M. Lee, B. K. Koo, C. W. Nam, E. S. Shin, J. H. Doh, T. M. Rhee, D. Hwang, J. Park, J. Zhang, K. J. Kim, X. Hu, J. Wang, F. Ye, S. Chen, J. Yang, J. Chen, N. Tanaka, H. Yokoi, H. Matsuo, H. Takashima, Y. Shiono and T. Akasaka	2018		Yes	Not satisfy with inclusion criteria
673	Coronary Artery Kinking as a Rare Cause of Ischemia in a Young Woman: Harmonious Approach Using Intracoronary Imaging and Physiology	S. Y. Choi, I. H. Chae, G. S. Mintz and S. J. Tahk	2018		Yes	Not satisfy with inclusion criteria
674	FFR in the Setting of ACS: Can We Do Better?	B. E. Claessen and D. F. van Wijk	2020		Yes	Not satisfy with inclusion criteria
675	Extended Validation of Novel 3-Dimensional Quantitative Coronary Angiography (3D-QCA) Based Software to Calculate Vessel Fractional Flow Reserve (vFFR): The Fast Extend Study	J. Daemen, K. Masdjedi, M. Balbi, R. J. Nuis, L. van Zandvoort, J. Ligthart, A. Vermaire, M. Lemmert, J. Wilschut, R. Diletti, N. Van Mieghem and F. Zijlstra	2019		Yes	Not satisfy with inclusion criteria
676	Will Optical Coherence Tomography Become the Standard Imaging Tool for Percutaneous Coronary Intervention Guidance?	C. Di Mario and A. Mattesini	2018		Yes	Duplication
677	Toward a “More Perfect” Interventional Algorithm: Post-Intervention Functional Assessment Using Quantitative Flow Ratio	A. Hakeem and B. F. Uretsky	2019		Yes	Not satisfy with inclusion criteria
678	Predicting the Unpredictable in Coronary Artery Disease: From Lumenography, to Physiology, to Plaque Morphology	J. W. Hirshfeld, R. Halaby and J. Giri	2020		Yes	Not satisfy with inclusion criteria
679	Role of Post-Stent Physiological Assessment in a Risk Prediction Model After Coronary Stent Implantation	D. Hwang, J. M. Lee, S. Yang, M. Chang, J. Zhang, K. H. Choi, C. H. Kim, C. W. Nam, E. S. Shin, J. J. Kwak, J. H. Doh, M. Hoshino, R. Hamaya, Y. Kanaji, T. Murai, J. J. Zhang, F. Ye, X. Li, Z. Ge, S. L. Chen, T. Kakuta and B. K. Koo	2020		Yes	Not satisfy with inclusion criteria
680	Assessment of Serial Coronary Stenoses With Noninvasive Computed Tomography-Derived Fractional Flow Reserve and Treatment Planning Using a Novel Virtual Stenting Application	A. R. Ihdayhid, A. White and B. Ko	2017		Yes	Not satisfy with inclusion criteria
681	Drug-Coated Balloons for Coronary Artery Disease: Third Report of the International DCB Consensus Group	R. V. Jeger, S. Eccleshall, W. A. Wan Ahmad, J. Ge, T. C. Poerner, E. S. Shin, F. Alfonso, A. Latib, P. J. Ong, T. T. Rissanen, J. Saucedo, B. Scheller and F. X. Kleber	2020		Yes	Not satisfy with inclusion criteria
682	Blinded Physiological Assessment of Residual Ischemia After Successful Angiographic Percutaneous Coronary Intervention: The DEFINE PCI Study	A. Jeremias, J. E. Davies, A. Maehara, M. Matsumura, J. Schneider, K. Tang, S. Talwar, K. Marques, N. W. Shammas, L. Gruberg, A. Seto, H. Samady, A. Sharp, Z. A. Ali, G. Mintz, M. Patel and G. W. Stone	2019		Yes	Not satisfy with inclusion criteria
683	Simultaneous Anatomic and Physiologic Assessment of Coronary Artery Disease With Coronary Angiography Alone: Seeing the Future	Y. Kobayashi and W. F. Fearon	2019		Yes	Duplication
684	The Impact of Coronary Physiology on Contemporary Clinical Decision Making	N. Kogame, M. Ono, H. Kawashima, M. Tomaniak, H. Hara, J. Leipsic, D. Andreini, C. Collet, M. R. Patel, S. Tu, B. Xu, C. V. Bourantas, A. Lerman, J. J. Piek, J. E. Davies, J. Escaned, W. Wijns, Y. Onuma and P. W. Serruys	2020		Yes	Duplication
685	Complete Revascularization Versus Culprit Lesion Only in Patients With ST-Segment Elevation Myocardial Infarction and Multivessel Disease: A DANAMI-3–PRIMULTI Cardiac Magnetic Resonance Substudy	K. Kyhl, K. A. Ahtarovski, L. Nepper-Christensen, K. Ekström, A. A. Ghotbi, M. Schoos, C. Göransson, L. Bertelsen, S. Helqvist, L. Holmvang, E. Jørgensen, F. Pedersen, K. Saunamäki, P. Clemmensen, O. De Backer, D. E. Høfsten, L. Køber, H. Kelbæk, N. Vejlstrup, J. Lønborg and T. Engstrøm	2019		Yes	Not satisfy with inclusion criteria
686	Fractional flow reserve from 3-dimensional quantitative coronary angiography: Fresh light through an old window	A. J. Lansky and C. Pietras	2014		Yes	Not satisfy with inclusion criteria
687	Reclassification of Treatment Strategy With Fractional Flow Reserve in Cancer Patients With Coronary Artery Disease	M. Lee, T. Dayah, D. Balanescu, T. Donisan, K. Karimzad, A. Hakeem, D. Boone, N. Palaskas, J. Lopez-Mattei, P. Kim, J. B. Durand, J. Song, S. M. Balanescu, E. H. Yang, J. Herrmann, K. Marmagkioli, K. Toutouzas, N. Johnson and C. Iliescu	2019		Yes	Duplication
688	Cutoff Value and Long-Term Prediction of Clinical Events by FFR Measured Immediately After Implantation of a Drug-Eluting Stent in Patients With Coronary Artery Disease: 1- to 3-Year Results From the DKCRUSH VII Registry Study	S. J. Li, Z. Ge, J. Kan, J. J. Zhang, F. Ye, T. W. Kwan, T. Santoso, S. Yang, I. Sheiban, X. S. Qian, N. L. Tian, T. S. Rab, L. Tao and S. L. Chen	2017		Yes	Not satisfy with inclusion criteria
689	Virtual fractional flow reserve from coronary angiography: Modeling the significance of coronary lesions. Results from the VIRTU-1 (VIRTUal fractional flow reserve from coronary angiography) study	P. D. Morris, D. Ryan, A. C. Morton, R. Lycett, P. V. Lawford, D. R. Hose and J. P. Gunn	2013		Yes	Not satisfy with inclusion criteria
690	virtual (Computed) Fractional Flow Reserve Current Challenges and Limitations	P. D. Morris, F. N. Van De Vosse, P. V. Lawford, D. R. Hose and J. P. Gunn	2015		Yes	Not satisfy with inclusion criteria
691	Visual-functional mismatch between coronary angiography and fractional flow reserve	S. J. Park, S. J. Kang, J. M. Ahn, E. B. Shim, Y. T. Kim, S. C. Yun, H. Song, J. Y. Lee, W. J. Kim, D. W. Park, S. W. Lee, Y. H. Kim, C. W. Lee, G. S. Mintz and S. W. Park	2012		Yes	Not satisfy with inclusion criteria
692	Fractional flow reserve in the transradial era: Will hand vein adenosine infusion suffice?: A comparative study of the extent, rapidity, and stability of hyperemia from hand and femoral venous routes of adenosine administration	P. Scott, A. Sirker, R. Dworakowski, G. Paul, L. Candilio, N. Jahagirdar, N. Melikian and J. Byrne	2015		Yes	Not satisfy with inclusion criteria
693	Should Fractional Flow Reserve Be Measured After Stent Deployment? Routinely? Ever?	S. P. Sedlis and J. D. Lorin	2017		Yes	Not satisfy with inclusion criteria
694	Evolving routine standards in invasive hemodynamic assessment of coronary stenosis: The nationwide Italian SICI-GISE cross-sectional ERIS study	M. Tebaldi, S. Biscaglia, M. Fineschi, G. Musumeci, A. Marchese, A. M. Leone, M. L. Rossi, G. Stefanini, A. Maione, A. Menozzi, F. Tarantino, V. Lodolini, F. Gallo, E. Barbato, G. Tarantini and G. Campo	2018		Yes	Duplication
695	Nonculprit Stenosis Evaluation Using Instantaneous Wave-Free Ratio in Patients With ST-Segment Elevation Myocardial Infarction	T. Thim, M. Götberg, O. Fröbert, R. Nijveldt, N. van Royen, S. B. Baptista, S. Koul, T. Kellerth, H. E. Bøtker, C. J. Terkelsen, E. H. Christiansen, L. Jakobsen, S. D. Kristensen and M. Maeng	2017		Yes	Duplication
696	Impact of Routine Invasive Physiology at Time of Angiography in Patients With Multivessel Coronary Artery Disease on Reclassification of Revascularization Strategy: Results From the DEFINE REAL Study	E. Van Belle, R. Gil, V. Klauss, M. Balghith, M. Meuwissen, J. Clerc, B. Witzenbichler, M. Cercek, M. Vlachojannis, I. Lang, P. Commeau, F. Vincent, L. Testa, W. Wasek, N. Debry, S. Kische, G. Gabrielli and G. Sardella	2018		Yes	Duplication
697	iFR or FFR: Is That the Real Question?	T. Warisawa and J. E. Davies	2019		Yes	Not satisfy with inclusion criteria
698	In Vivo Intracoronary Imaging Assessment of Cardiac Allograft Vasculopathy With Histopathologic Confirmation	K. Yokoi, F. Otsuka, I. Mizote, T. Shiraki, Y. Tsukamoto, D. Nakamura, T. Ohtani, S. Hikoso, Y. Ikeda, K. Hatakeyama and Y. Sakata	2020		Yes	Not satisfy with inclusion criteria
699	Refractory In-Stent Restenosis Attributable to Eruptive Calcified Nodule	H. Nakano, Y. Kataoka, F. Otsuka, T. Nakashima, Y. Asaumi, T. Noguchi and S. Yasuda	2020		Yes	Not satisfy with inclusion criteria
700	Physiology-Based Revascularization Decisions and Improved Clinical Outcomes following Percutaneous Coronary Interventions	R. G. Bach	2020		Yes	Not satisfy with inclusion criteria
701	Fractional flow reserve measurement for the physiological assessment of coronary artery stenosis severity	D. L. Bhatt	2018		Yes	Not satisfy with inclusion criteria
702	A perspective on physiologic assessment of coronary stenoses in series methods, myths, and best practices?	M. J. Kern and A. H. Seto	2018		Yes	Not satisfy with inclusion criteria
703	Leveraging the Power of Marginal Gains to Improve Outcomes in Interventional Cardiology	M. A. Khuddus, A. G. Truesdell and A. J. Kirtane	2020		Yes	Not satisfy with inclusion criteria
704	Physiology-guided management of serial coronary artery disease a review	B. N. Modi, K. De Silva, R. Rajani, N. Curzen and D. Perera	2018		Yes	Not satisfy with inclusion criteria
705	Lesion-specific ischemia with noninvasive computed tomographic angiography superior to conventional stress testing?	L. J. Shaw and E. Nicol	2017		Yes	Not satisfy with inclusion criteria
706	Temporal Changes in Coronary Hyperemic and Resting Hemodynamic Indices in Nonculprit Vessels of Patients with ST-Segment Elevation Myocardial Infarction	N. W. Van Der Hoeven, G. N. Janssens, G. A. De Waard, H. Everaars, C. J. Broyd, C. W. H. Beijnink, P. M. Van De Ven, R. Nijveldt, C. M. Cook, R. Petraco, T. Ten Cate, C. Von Birgelen, J. Escaned, J. E. Davies, M. A. H. Van Leeuwen and N. Van Royen	2019		Yes	Not satisfy with inclusion criteria
707	Comparison of physician visual assessment with quantitative coronary angiography in assessment of stenosis severity in China	H. Zhang, L. Mu, S. Hu, B. K. Nallamothu, A. J. Lansky, B. Xu, G. Bouras, D. J. Cohen, J. A. Spertus, F. A. Masoudi, J. P. Curtis, R. Gao, J. Ge, Y. Yang, J. Li, X. Li, X. Zheng, Y. Li, H. M. Krumholz, L. Jiang, J. Wang, H. Zhang, C. Huang, L. Ma, H. Hu, X. Kong, R. Zhao, W. Du, H. Li, P. Yang, Z. Feng, C. Mao, B. Li, Q. Han, L. Duan, C. Jin, Y. Guo, X. Chen, F. Lin, Y. Wu, Y. Tian, J. Li, C. Zhu…	2018		Yes	Not satisfy with inclusion criteria
708	Left main trunk stenosis evaluated by pressure guidewire after direct PTCA in a patient with acute antero-septal myocardial infarction: A case report	D. Hiraide, K. Takazawa, M. Fujita, N. Tanaka, K. Takeda, M. Aikawa, O. Matuoka, K. Amaya and A. Yamashina	2002		Yes	Not satisfy with inclusion criteria
709	Prediction of cardiac events after percutaneous coronary intervention by the measurement of fractional flow reserve	D. Hiraide, N. Tanaka, K. Takazawa and A. Yamashina	2005		Yes	Not satisfy with inclusion criteria
710	From CASS to ischemia: Almost 40 years of blindness in stable coronary artery disease	J. Emmerich	2021		Yes	Duplication
711	Fractional flow reserve: Impact of reimbursement in interventional cardiology practices	S. Cohen, V. Lecante, J. L. Durand, Q. Fischer, A. Chaib and A. Boccara	2020		Yes	Not satisfy with inclusion criteria
712	Cardiac catheterization, coronary angiography (CA) and percutaneous coronary interventions (PCI) in Austria during the year 2019 (registry data including audit 2020	V. Mühlberger, L. Kaltenbach, K. Bates, R. Jeger and H. Ulmer	2021		Yes	Not satisfy with inclusion criteria
713	Cardiac catheterization, coronary angiography (CA) and percutaneous coronary interventions (PCI) in Austria during the Year 2018 (Registry data including AUDIT 2019)	V. Mühlberger, L. Kaltenbach, K. Bates and H. Ulmer	2020		Yes	Not satisfy with inclusion criteria
714	Intracoronary Diagnostic: Imaging and physiological assessment	A. Schober and G. G. Toth	2020		Yes	Not satisfy with inclusion criteria
715	Lower level of low density lipoprotein cholesterol is associated with a higher increase in the fractional flow reserve in patients with fixed-dose rosuvastatin	T. Hashikata, T. Tojo, Y. Muramatsu, T. Sato, R. Kakizaki, T. Nemoto, K. Fujiyoshi, S. Namba, L. Kitasato, T. Hashimoto, R. Kameda, T. Shimohama, M. Yamaoka-Tojo and J. Ako	2018		Yes	Not satisfy with inclusion criteria
716	Outcomes of dissection angles as predictor of restenosis after drug-coated balloon treatment	A. Kozuki, M. Takahara, M. Shimizu, Y. Kijima, R. Nagoshi, R. Fujiwara, H. Shibata, A. Suzuki, F. Soga, T. Miyata, Y. Sakamoto, H. Seo, H. Asada, K. Isawa, K. Higuchi and J. Shite	2021		Yes	Duplication
717	Left ventricular myxoma: A contractile mass causing intracavitary obstruction and severe pulmonary hypertension	E. J. Orozco-Hernandez, E. E. Argueta-Sosa, D. Mauchley, R. Xie, C. B. Mitchell, D. M. Self and J. E. Davies	2019		Yes	Not satisfy with inclusion criteria
[truncated: 303 more rows]

## Sheet: Cochrane library
Sequence	Title	Author	Years	Inclusion	Exclusion	Reasons for exclusion
[truncated: 189 more rows]

## Sheet: Other sources
Sequence	title	Author	Year	Inclusion	Exclusion	Reasons for exclusion
[truncated: 9 more rows]
