# Supplementary material for: Updated meta-analysis of fractional flow reserve versus coronary angiography for guiding percutaneous coronary intervention
Source: PLoS One. 2025 Oct 9;20(10):e0334019. doi: 10.1371/journal.pone.0334019 (PMC12510650; doi:10.1371/journal.pone.0334019)
Supplement: S3 Table — (XLSX) [file pone.0334019.s007.xlsx]

## Sheet: Sheet1
Table of search items,filters and results
Database	Search items	Filters applied	Search date	Results
Pubmed	"frational flow reserve" or "FFR" and "coronary angiography" or "coronary angiogram" and "percutaneous coronary intervention" or "percutaneous coronary revascularinzation"	PubMed (NLM)	December 31,2023	750 studies
Embase	"frational flow reserve" or "FFR" and "coronary angiography" or "coronary angiogram" and "percutaneous coronary intervention" or "percutaneous coronary revascularinzation"	Reference Manager (RIS)	December 31,2023	1020 studies
Cochrane library	"frational flow reserve" or "FFR" and "coronary angiography" or "coronary angiogram" and "percutaneous coronary intervention" or "percutaneous coronary revascularinzation"	Cochrane Library (Wiley)	December 31,2023	189 studies
